# Supplementary material for: [N,N′-Bis(2,6-diisopropyl­phen­yl)methanimidamidato][η8-1,4-bis­(tri­methyl­sil­yl)cyclo­octa­tetra­enyl](tetra­hydro­furan)­samarium(III) toluene monosolvate
Source: Acta Crystallogr Sect E Struct Rep Online. 2010 Nov 27;66(Pt 12):m1675–6. doi: 10.1107/S1600536810048531 (PMC3011607; doi:10.1107/S1600536810048531)
Supplement: Supplementary file 1 [file e-66-m1675-sup1.cif]

##############################################################################
###                                                                        ###
###        Electronic paper (Acta Crystallographica Section E)             ###
###                                                                        ###
##############################################################################
#                                                                            #
# This CIF contains the data in a paper accepted for publication in Acta     #
# Crystallographica Section E. It conforms to the requirements of Notes      #
# for Authors for Section E, and has been peer reviewed under the auspices   #
# of the IUCr Commission on Journals.                                        #
#                                                                            #
# Full details of the Crystallographic Information File format               #
# are given in the paper "The Crystallographic Information File (CIF):       #
# a New Standard Archive File for Crystallography" by S. R. Hall, F. H.      #
# Allen and I. D. Brown [Acta Cryst. (1991), A47, 655-685].                  #
#                                                                            #
# The current version of the core CIF dictionary is obtainable from          #
# ftp://ftp.iucr.org/pub/cif_core.dic. The current version number is 2.4.    #
#                                                                            #
# Software is freely available for graphical display of the structure(s) in  #
# this CIF.  For information consult the CIF home page http://www.iucr.org/  #
# cif/home.html                                                              #
#                                                                            #
# This file may be used for bona fide research purposes within the           #
# scientific community so long as proper attribution is given to the journal # 
# article from which it was obtained.                                        #
#                                                                            #
##############################################################################
                                             
data_I
_audit_creation_method     SHELXL-97
_chemical_name_systematic
;
[<i>N</i>,<i>N</i>'-Bis(2,6-diisopropylphenyl)methanimidamidato][\h^8^-
1,4-bis(trimethylsilyl)cyclooctatetraenyl](tetrahydrofuran)samarium(III)
toluene monosolvate
;
_chemical_name_common     ?
_chemical_formula_moiety     'C43 H67 N2 O Si2 Sm, C7 H8'
_chemical_formula_sum     'C50 H75 N2 O Si2 Sm'
_chemical_formula_iupac     '[Sm (C25 H35 N2) (C14 H24 Si2) (C4 H8 O)], C7 H8'
_chemical_formula_weight     926.65
_chemical_melting_point     ?
_symmetry_cell_setting     monoclinic
_symmetry_space_group_name_H-M     'P 21/n'
_symmetry_space_group_name_Hall     '-P 2yn'
loop_
    _symmetry_equiv_pos_as_xyz
    'x, y, z'
    '-x+1/2, y+1/2, -z+1/2'
    '-x, -y, -z'
    'x-1/2, -y-1/2, z-1/2'
_cell_length_a     18.490(4)
_cell_length_b     11.166(2)
_cell_length_c     24.865(5)
_cell_angle_alpha     90.00
_cell_angle_beta     107.80(3)
_cell_angle_gamma     90.00
_cell_volume     4887.9(19)
_cell_formula_units_Z     4
_cell_measurement_reflns_used     2203
_cell_measurement_theta_min     2.02
_cell_measurement_theta_max     29.29
_cell_measurement_temperature     133(2)
_exptl_crystal_description     rod
_exptl_crystal_colour     red
_exptl_crystal_size_max     0.40
_exptl_crystal_size_mid     0.22
_exptl_crystal_size_min     0.14
_exptl_crystal_density_diffrn     1.259
_exptl_crystal_density_meas     ?
_exptl_crystal_density_method     'not measured'
_exptl_crystal_F_000     1948
_exptl_absorpt_coefficient_mu     1.286
_exptl_absorpt_correction_type     numerical
_exptl_absorpt_process_details     '(X-SHAPE and X-RED32; Stoe & Cie, 2002)'
_exptl_absorpt_correction_T_min     0.9777
_exptl_absorpt_correction_T_max     0.9922
_exptl_special_details
;
;
_diffrn_ambient_temperature     133(2)
_diffrn_radiation_type     MoK\a
_diffrn_radiation_wavelength     0.71073
_diffrn_radiation_source     'fine-focus sealed tube'
_diffrn_radiation_monochromator     graphite
_diffrn_measurement_device_type     'Stoe IPDS 2T'
_diffrn_measurement_method     \w
_diffrn_detector_area_resol_mean     ?
_diffrn_reflns_number     13121
_diffrn_reflns_av_R_equivalents     0.0000
_diffrn_reflns_av_sigmaI/netI     0.0307
_diffrn_reflns_theta_min     2.02
_diffrn_reflns_theta_max     29.29
_diffrn_reflns_theta_full     29.29
_diffrn_measured_fraction_theta_max     0.982
_diffrn_measured_fraction_theta_full     0.982
_diffrn_reflns_limit_h_min     -25
_diffrn_reflns_limit_h_max     24
_diffrn_reflns_limit_k_min     0
_diffrn_reflns_limit_k_max     15
_diffrn_reflns_limit_l_min     0
_diffrn_reflns_limit_l_max     34
_diffrn_standards_number     0
_diffrn_standards_interval_count     .
_diffrn_standards_interval_time     .
_diffrn_standards_decay_%     ?
_refine_special_details
;
Refinement of <i>F</i>^2^ against ALL reflections. The weighted <i>R</i>-factor
<i>wR</i> and goodness of fit <i>S</i> are based on <i>F</i>^2^, conventional
<i>R</i>-factors <i>R</i> are based on <i>F</i>, with <i>F</i> set to zero for
negative <i>F</i>^2^. The threshold expression of <i>F</i>^2^ >
\s(<i>F</i>^2^) is used only for calculating <i>R</i>-factors(gt) <i>etc</i>.
and is not relevant to the choice of reflections for refinement.
<i>R</i>-factors based on <i>F</i>^2^ are statistically about twice as large
as those based on <i>F</i>, and <i>R</i>- factors based on ALL data will be
even larger. The asymmetric unit contains a disordered molecule of toluene.
The refined ratio of the two components is 0.80(4):0.20(4). Since the refined
ratio of the second component is only 20% it was not possible to find the
maxima for the hydrogen atoms of the methyl group. Also the carbon atoms of
the second component were refined isotropically.
;
_reflns_number_total     13121
_reflns_number_gt     10516
_reflns_threshold_expression     I>2\s(I)
_refine_ls_structure_factor_coef     Fsqd
_refine_ls_matrix_type     full
_refine_ls_R_factor_all     0.0336
_refine_ls_R_factor_gt     0.0243
_refine_ls_wR_factor_gt     0.0549
_refine_ls_wR_factor_ref     0.0562
_refine_ls_goodness_of_fit_ref     0.895
_refine_ls_restrained_S_all     0.895
_refine_ls_number_reflns     13121
_refine_ls_number_parameters     511
_refine_ls_number_restraints     10
_refine_ls_hydrogen_treatment     constr
_refine_ls_weighting_scheme     calc
_refine_ls_weighting_details
         'calc w=1/[\s^2^(Fo^2^)+(0.0371P)^2^+0.0000P] where P=(Fo^2^+2Fc^2^)/3'
_atom_sites_solution_hydrogens     geom
_atom_sites_solution_primary     direct
_atom_sites_solution_secondary     difmap
_refine_ls_shift/su_max     0.003
_refine_ls_shift/su_mean     0.000
_refine_diff_density_max     1.353
_refine_diff_density_min     -1.805
_refine_ls_extinction_method     none
_refine_ls_extinction_coef     ?
loop_
    _atom_type_symbol
    _atom_type_description
    _atom_type_scat_dispersion_real
    _atom_type_scat_dispersion_imag
    _atom_type_scat_source
    'C' 'C' 0.0033 0.0016
                         'International Tables Vol C Tables 4.2.6.8 and 6.1.1.4'
    'H' 'H' 0.0000 0.0000
                         'International Tables Vol C Tables 4.2.6.8 and 6.1.1.4'
    'N' 'N' 0.0061 0.0033
                         'International Tables Vol C Tables 4.2.6.8 and 6.1.1.4'
    'O' 'O' 0.0106 0.0060
                         'International Tables Vol C Tables 4.2.6.8 and 6.1.1.4'
    'Si' 'Si' 0.0817 0.0704
                         'International Tables Vol C Tables 4.2.6.8 and 6.1.1.4'
    'Sm' 'Sm' -0.1638 3.4418
                         'International Tables Vol C Tables 4.2.6.8 and 6.1.1.4'
_computing_data_collection     'X-AREA (Stoe & Cie, 2002)'
_computing_cell_refinement     'X-AREA (Stoe & Cie, 2002)'
_computing_data_reduction     'X-RED32 (Stoe & Cie, 2002)'
_computing_structure_solution     'SHELXS97 (Sheldrick, 2008)'
_computing_structure_refinement     'SHELXL97 (Sheldrick, 2008)'
_computing_molecular_graphics     'XP (Siemens, 1994)'
_computing_publication_material     'SHELXL97 (Sheldrick, 2008)'
loop_
    _atom_site_type_symbol
    _atom_site_label
    _atom_site_fract_x
    _atom_site_fract_y
    _atom_site_fract_z
    _atom_site_U_iso_or_equiv
    _atom_site_adp_type
    _atom_site_calc_flag
    _atom_site_refinement_flags
    _atom_site_occupancy
    _atom_site_disorder_assembly
    _atom_site_disorder_group
    Sm Sm1 0.405603(5) 0.266319(7) 0.245665(4) 0.01538(3) Uani d . 1 . .
    Si Si1 0.21411(3) 0.30376(5) 0.10579(2) 0.02413(11) Uani d . 1 . .
    Si Si2 0.35521(3) 0.30346(5) 0.39783(2) 0.02455(11) Uani d . 1 . .
    N N1 0.55006(8) 0.26252(14) 0.26855(6) 0.0187(3) Uani d . 1 . .
    N N2 0.47622(8) 0.28076(14) 0.17613(6) 0.0189(3) Uani d . 1 . .
    O O1L 0.42110(8) 0.48577(12) 0.25701(6) 0.0266(3) Uani d . 1 . .
    C C1L 0.36356(13) 0.58031(18) 0.24756(11) 0.0330(5) Uani d . 1 . .
    H H1LA 0.3459 0.5901 0.2811 0.040 Uiso calc R 1 . .
    H H1LB 0.3193 0.5614 0.2145 0.040 Uiso calc R 1 . .
    C C2L 0.40251(16) 0.6908(2) 0.23726(15) 0.0518(7) Uani d . 1 . .
    H H2LA 0.3985 0.6987 0.1968 0.062 Uiso calc R 1 . .
    H H2LB 0.3806 0.7631 0.2494 0.062 Uiso calc R 1 . .
    C C3L 0.48233(17) 0.6729(2) 0.27211(19) 0.0707(11) Uani d . 1 . .
    H H3LA 0.4898 0.6971 0.3118 0.085 Uiso calc R 1 . .
    H H3LB 0.5173 0.7198 0.2570 0.085 Uiso calc R 1 . .
    C C4L 0.49522(13) 0.5411(2) 0.26807(11) 0.0352(5) Uani d . 1 . .
    H H4LA 0.5168 0.5240 0.2370 0.042 Uiso calc R 1 . .
    H H4LB 0.5307 0.5107 0.3038 0.042 Uiso calc R 1 . .
    C C1 0.26614(9) 0.23910(16) 0.17715(7) 0.0194(3) Uani d . 1 . .
    C C2 0.30412(10) 0.12855(16) 0.17700(8) 0.0199(3) Uani d . 1 . .
    H H2 0.2986 0.1012 0.1398 0.024 Uiso calc R 1 . .
    C C3 0.34796(10) 0.04931(16) 0.21837(8) 0.0199(3) Uani d . 1 . .
    H H3 0.3616 -0.0211 0.2023 0.024 Uiso calc R 1 . .
    C C4 0.37646(10) 0.04961(16) 0.27783(8) 0.0198(3) Uani d . 1 . .
    H H4 0.4047 -0.0209 0.2920 0.024 Uiso calc R 1 . .
    C C5 0.37376(10) 0.12785(17) 0.32168(8) 0.0208(3) Uani d . 1 . .
    H H5 0.4034 0.0996 0.3577 0.025 Uiso calc R 1 . .
    C C6 0.33760(10) 0.23866(17) 0.32523(7) 0.0203(3) Uani d . 1 . .
    C C7 0.28865(10) 0.31161(17) 0.28213(8) 0.0200(3) Uani d . 1 . .
    H H7 0.2704 0.3783 0.2979 0.024 Uiso calc R 1 . .
    C C8 0.25975(10) 0.31212(17) 0.22249(8) 0.0192(3) Uani d . 1 . .
    H H8 0.2275 0.3790 0.2091 0.023 Uiso calc R 1 . .
    C C9 0.23547(15) 0.2177(2) 0.04801(9) 0.0405(5) Uani d . 1 . .
    H H9A 0.2904 0.2183 0.0539 0.061 Uiso calc R 1 . .
    H H9B 0.2092 0.2547 0.0115 0.061 Uiso calc R 1 . .
    H H9C 0.2181 0.1348 0.0483 0.061 Uiso calc R 1 . .
    C C10 0.24198(14) 0.4632(2) 0.10097(10) 0.0367(5) Uani d . 1 . .
    H H10A 0.2967 0.4676 0.1062 0.055 Uiso calc R 1 . .
    H H10B 0.2300 0.5102 0.1304 0.055 Uiso calc R 1 . .
    H H10C 0.2140 0.4953 0.0638 0.055 Uiso calc R 1 . .
    C C11 0.10940(12) 0.3030(2) 0.09541(10) 0.0344(5) Uani d . 1 . .
    H H11A 0.0825 0.3366 0.0583 0.052 Uiso calc R 1 . .
    H H11B 0.0986 0.3513 0.1249 0.052 Uiso calc R 1 . .
    H H11C 0.0923 0.2205 0.0976 0.052 Uiso calc R 1 . .
    C C12 0.39430(18) 0.4586(3) 0.40028(11) 0.0494(7) Uani d . 1 . .
    H H12A 0.4034 0.4919 0.4382 0.074 Uiso calc R 1 . .
    H H12B 0.3578 0.5091 0.3727 0.074 Uiso calc R 1 . .
    H H12C 0.4422 0.4561 0.3911 0.074 Uiso calc R 1 . .
    C C13 0.26264(13) 0.3122(2) 0.41321(10) 0.0367(5) Uani d . 1 . .
    H H13A 0.2413 0.2316 0.4122 0.055 Uiso calc R 1 . .
    H H13B 0.2273 0.3626 0.3848 0.055 Uiso calc R 1 . .
    H H13C 0.2707 0.3471 0.4508 0.055 Uiso calc R 1 . .
    C C14 0.42327(15) 0.2115(3) 0.45355(10) 0.0460(6) Uani d . 1 . .
    H H14A 0.4036 0.1298 0.4526 0.069 Uiso calc R 1 . .
    H H14B 0.4293 0.2471 0.4907 0.069 Uiso calc R 1 . .
    H H14C 0.4726 0.2095 0.4465 0.069 Uiso calc R 1 . .
    C C15 0.54287(9) 0.25826(16) 0.21399(7) 0.0185(3) Uani d . 1 . .
    H H15 0.5855 0.2391 0.2019 0.022 Uiso calc R 1 . .
    C C16 0.62515(10) 0.25293(16) 0.30688(7) 0.0204(3) Uani d . 1 . .
    C C17 0.63883(10) 0.16724(17) 0.35098(8) 0.0225(4) Uani d . 1 . .
    C C18 0.71151(12) 0.1569(2) 0.38879(10) 0.0324(4) Uani d . 1 . .
    H H18A 0.7207 0.1003 0.4187 0.039 Uiso calc R 1 . .
    C C19 0.77072(13) 0.2270(2) 0.38395(11) 0.0426(6) Uani d . 1 . .
    H H19A 0.8203 0.2175 0.4097 0.051 Uiso calc R 1 . .
    C C20 0.75717(12) 0.3110(2) 0.34141(11) 0.0382(5) Uani d . 1 . .
    H H20A 0.7981 0.3593 0.3384 0.046 Uiso calc R 1 . .
    C C21 0.68516(11) 0.32726(18) 0.30256(9) 0.0261(4) Uani d . 1 . .
    C C22 0.57698(11) 0.08184(18) 0.35439(8) 0.0247(4) Uani d . 1 . .
    H H22A 0.5274 0.1247 0.3395 0.030 Uiso calc R 1 . .
    C C23 0.57511(13) -0.0257(2) 0.31580(10) 0.0353(5) Uani d . 1 . .
    H H23A 0.5706 0.0027 0.2776 0.053 Uiso calc R 1 . .
    H H23B 0.5315 -0.0765 0.3147 0.053 Uiso calc R 1 . .
    H H23C 0.6221 -0.0720 0.3304 0.053 Uiso calc R 1 . .
    C C24 0.58400(13) 0.0399(2) 0.41440(10) 0.0365(5) Uani d . 1 . .
    H H24A 0.5851 0.1096 0.4385 0.055 Uiso calc R 1 . .
    H H24B 0.6310 -0.0062 0.4294 0.055 Uiso calc R 1 . .
    H H24C 0.5404 -0.0107 0.4136 0.055 Uiso calc R 1 . .
    C C25 0.67652(11) 0.42579(19) 0.25866(9) 0.0272(4) Uani d . 1 . .
    H H25A 0.6218 0.4287 0.2355 0.033 Uiso calc R 1 . .
    C C26 0.69770(14) 0.5494(2) 0.28573(10) 0.0376(5) Uani d . 1 . .
    H H26A 0.6676 0.5658 0.3112 0.056 Uiso calc R 1 . .
    H H26B 0.6872 0.6107 0.2561 0.056 Uiso calc R 1 . .
    H H26C 0.7519 0.5507 0.3071 0.056 Uiso calc R 1 . .
    C C27 0.72306(14) 0.3984(2) 0.21843(11) 0.0411(6) Uani d . 1 . .
    H H27A 0.7088 0.3194 0.2012 0.062 Uiso calc R 1 . .
    H H27B 0.7773 0.3987 0.2396 0.062 Uiso calc R 1 . .
    H H27C 0.7128 0.4595 0.1888 0.062 Uiso calc R 1 . .
    C C28 0.46910(9) 0.25978(18) 0.11824(7) 0.0208(3) Uani d . 1 . .
    C C29 0.47324(10) 0.14315(19) 0.09802(8) 0.0234(4) Uani d . 1 . .
    C C30 0.46624(12) 0.1284(2) 0.04083(9) 0.0334(5) Uani d . 1 . .
    H H30A 0.4694 0.0501 0.0267 0.040 Uiso calc R 1 . .
    C C31 0.45484(13) 0.2243(3) 0.00446(9) 0.0396(5) Uani d . 1 . .
    H H31A 0.4511 0.2123 -0.0341 0.047 Uiso calc R 1 . .
    C C32 0.44880(13) 0.3383(2) 0.02441(9) 0.0352(5) Uani d . 1 . .
    H H32A 0.4396 0.4040 -0.0010 0.042 Uiso calc R 1 . .
    C C33 0.45594(11) 0.3585(2) 0.08093(8) 0.0259(4) Uani d . 1 . .
    C C34 0.48399(11) 0.03259(18) 0.13561(9) 0.0263(4) Uani d . 1 . .
    H H34A 0.4747 0.0567 0.1717 0.032 Uiso calc R 1 . .
    C C35 0.56497(13) -0.0169(2) 0.15032(10) 0.0348(5) Uani d . 1 . .
    H H35A 0.6013 0.0464 0.1677 0.052 Uiso calc R 1 . .
    H H35B 0.5746 -0.0451 0.1158 0.052 Uiso calc R 1 . .
    H H35C 0.5708 -0.0838 0.1768 0.052 Uiso calc R 1 . .
    C C36 0.42773(14) -0.0665(2) 0.10883(11) 0.0388(5) Uani d . 1 . .
    H H36A 0.3758 -0.0352 0.0993 0.058 Uiso calc R 1 . .
    H H36B 0.4337 -0.1330 0.1356 0.058 Uiso calc R 1 . .
    H H36C 0.4375 -0.0950 0.0744 0.058 Uiso calc R 1 . .
    C C37 0.45387(13) 0.4857(2) 0.10222(9) 0.0319(5) Uani d . 1 . .
    H H37A 0.4339 0.4823 0.1353 0.038 Uiso calc R 1 . .
    C C38 0.53453(15) 0.5380(2) 0.12273(11) 0.0441(6) Uani d . 1 . .
    H H38A 0.5675 0.4841 0.1508 0.066 Uiso calc R 1 . .
    H H38B 0.5332 0.6166 0.1399 0.066 Uiso calc R 1 . .
    H H38C 0.5543 0.5465 0.0906 0.066 Uiso calc R 1 . .
    C C39 0.40268(16) 0.5706(2) 0.05834(11) 0.0449(6) Uani d . 1 . .
    H H39A 0.3512 0.5375 0.0449 0.067 Uiso calc R 1 . .
    H H39B 0.4229 0.5795 0.0264 0.067 Uiso calc R 1 . .
    H H39C 0.4013 0.6491 0.0757 0.067 Uiso calc R 1 . .
    C C5L 0.81056(15) 0.0907(2) 0.06760(10) 0.0519(10) Uani d PGD 0.800(5) A 1
    C C6L 0.81808(14) 0.2116(2) 0.08157(11) 0.0462(9) Uani d PGD 0.800(5) A 1
    H H6L 0.8667 0.2485 0.0914 0.055 Uiso calc PR 0.800(5) A 1
    C C7L 0.75450(18) 0.27851(18) 0.08111(12) 0.0606(11) Uani d PGD 0.800(5) A 1
    H H7L 0.7596 0.3611 0.0907 0.073 Uiso calc PR 0.800(5) A 1
    C C8L 0.68339(14) 0.2245(3) 0.06669(12) 0.0651(14) Uani d PGD 0.800(5) A 1
    H H8L 0.6399 0.2702 0.0664 0.078 Uiso calc PR 0.800(5) A 1
    C C9L 0.67587(14) 0.1036(3) 0.05272(12) 0.0628(13) Uani d PGD 0.800(5) A 1
    H H9L 0.6273 0.0667 0.0429 0.075 Uiso calc PR 0.800(5) A 1
    C C10L 0.73945(18) 0.03674(19) 0.05318(11) 0.069(2) Uani d PGD 0.800(5) A 1
    H H10L 0.7343 -0.0459 0.0436 0.083 Uiso calc PR 0.800(5) A 1
    C C11L 0.8786(3) 0.0161(5) 0.06959(18) 0.0745(15) Uani d PD 0.800(5) A 1
    H H11D 0.9246 0.0650 0.0832 0.112 Uiso calc PR 0.800(5) A 1
    H H11E 0.8739 -0.0139 0.0316 0.112 Uiso calc PR 0.800(5) A 1
    H H11F 0.8817 -0.0517 0.0953 0.112 Uiso calc PR 0.800(5) A 1
    C C41 0.7366(5) 0.1612(8) 0.0655(5) 0.055(4) Uiso d PGD 0.200(5) A 2
    C C42 0.7972(6) 0.2407(7) 0.0768(5) 0.038(4) Uiso d PGD 0.200(5) A 2
    H H42 0.7889 0.3239 0.0803 0.046 Uiso calc PR 0.200(5) A 2
    C C43 0.8701(5) 0.1984(9) 0.0830(5) 0.051(4) Uiso d PGD 0.200(5) A 2
    H H43 0.9115 0.2528 0.0907 0.061 Uiso calc PR 0.200(5) A 2
    C C44 0.8822(5) 0.0767(9) 0.0778(5) 0.062(5) Uiso d PGD 0.200(5) A 2
    H H44 0.9320 0.0479 0.0820 0.075 Uiso calc PR 0.200(5) A 2
    C C45 0.8216(6) -0.0028(7) 0.0665(6) 0.060(4) Uiso d PGD 0.200(5) A 2
    H H45 0.8299 -0.0860 0.0629 0.072 Uiso calc PR 0.200(5) A 2
    C C46 0.7487(5) 0.0394(8) 0.0603(6) 0.049(6) Uiso d PGD 0.200(5) A 2
    H H46 0.7073 -0.0149 0.0526 0.059 Uiso calc PR 0.200(5) A 2
    C C47 0.6630(18) 0.205(2) 0.0605(13) 0.098(10) Uiso d PD 0.200(5) A 2
loop_
    _atom_site_aniso_label
    _atom_site_aniso_U_11
    _atom_site_aniso_U_22
    _atom_site_aniso_U_33
    _atom_site_aniso_U_12
    _atom_site_aniso_U_13
    _atom_site_aniso_U_23
    Sm1 0.01623(4) 0.01574(4) 0.01597(4) -0.00062(3) 0.00758(3) -0.00064(3)
    Si1 0.0259(3) 0.0278(3) 0.0180(2) 0.0036(2) 0.0057(2) 0.00060(19)
    Si2 0.0272(3) 0.0298(3) 0.0179(2) 0.0023(2) 0.0087(2) -0.00247(19)
    N1 0.0165(6) 0.0232(7) 0.0158(6) -0.0016(6) 0.0039(5) -0.0016(6)
    N2 0.0187(7) 0.0236(8) 0.0152(7) -0.0011(6) 0.0062(5) -0.0009(6)
    O1L 0.0267(7) 0.0185(6) 0.0371(8) -0.0012(5) 0.0135(6) -0.0028(5)
    C1L 0.0320(11) 0.0212(10) 0.0480(13) 0.0030(8) 0.0155(10) 0.0002(9)
    C2L 0.0521(15) 0.0253(11) 0.088(2) 0.0059(11) 0.0357(15) 0.0123(13)
    C3L 0.0451(16) 0.0280(14) 0.141(4) -0.0092(11) 0.0318(19) -0.0171(17)
    C4L 0.0299(11) 0.0251(11) 0.0512(14) -0.0061(8) 0.0132(10) -0.0071(9)
    C1 0.0174(7) 0.0227(9) 0.0187(8) -0.0003(6) 0.0064(6) -0.0009(6)
    C2 0.0209(8) 0.0200(9) 0.0201(8) -0.0029(6) 0.0084(7) -0.0041(6)
    C3 0.0214(8) 0.0164(8) 0.0242(9) -0.0014(6) 0.0104(7) -0.0027(6)
    C4 0.0203(8) 0.0185(8) 0.0232(9) 0.0006(6) 0.0104(7) 0.0036(6)
    C5 0.0217(8) 0.0229(9) 0.0198(8) 0.0016(7) 0.0095(7) 0.0042(7)
    C6 0.0216(8) 0.0226(9) 0.0195(8) -0.0002(7) 0.0106(6) -0.0002(7)
    C7 0.0191(8) 0.0228(8) 0.0208(8) 0.0015(7) 0.0101(7) -0.0016(7)
    C8 0.0167(8) 0.0207(8) 0.0207(8) 0.0021(6) 0.0065(6) 0.0004(7)
    C9 0.0493(14) 0.0501(14) 0.0207(10) 0.0122(11) 0.0088(9) -0.0021(9)
    C10 0.0444(13) 0.0346(12) 0.0330(12) 0.0013(10) 0.0147(10) 0.0097(9)
    C11 0.0265(10) 0.0372(12) 0.0339(11) 0.0048(8) 0.0010(9) -0.0007(9)
    C12 0.0668(18) 0.0473(15) 0.0345(13) -0.0208(13) 0.0161(13) -0.0143(11)
    C13 0.0368(12) 0.0508(14) 0.0281(11) 0.0104(10) 0.0181(9) -0.0029(9)
    C14 0.0472(14) 0.0646(18) 0.0217(10) 0.0222(12) 0.0039(10) -0.0034(10)
    C15 0.0167(7) 0.0200(9) 0.0204(8) -0.0027(6) 0.0081(6) -0.0030(6)
    C16 0.0168(7) 0.0241(10) 0.0196(8) 0.0001(6) 0.0044(6) -0.0030(6)
    C17 0.0213(9) 0.0236(9) 0.0212(9) -0.0001(7) 0.0042(7) -0.0021(7)
    C18 0.0270(10) 0.0343(11) 0.0295(11) 0.0007(8) -0.0009(8) 0.0044(8)
    C19 0.0231(10) 0.0487(14) 0.0440(13) -0.0043(10) -0.0076(9) 0.0074(11)
    C20 0.0209(10) 0.0434(13) 0.0448(14) -0.0090(9) 0.0019(9) 0.0052(10)
    C21 0.0214(9) 0.0301(11) 0.0262(10) -0.0030(7) 0.0063(7) -0.0011(8)
    C22 0.0220(9) 0.0252(10) 0.0261(10) 0.0023(7) 0.0061(7) 0.0048(7)
    C23 0.0340(11) 0.0263(11) 0.0421(13) -0.0010(8) 0.0066(10) -0.0027(9)
    C24 0.0333(11) 0.0452(13) 0.0334(12) 0.0061(9) 0.0138(10) 0.0135(10)
    C25 0.0232(9) 0.0323(11) 0.0268(10) -0.0077(8) 0.0087(8) -0.0003(8)
    C26 0.0380(12) 0.0345(12) 0.0367(13) -0.0116(9) 0.0062(10) 0.0008(9)
    C27 0.0353(12) 0.0526(15) 0.0429(14) -0.0058(10) 0.0230(11) 0.0034(11)
    C28 0.0158(7) 0.0324(10) 0.0163(7) -0.0003(7) 0.0079(6) -0.0013(7)
    C29 0.0162(8) 0.0358(11) 0.0201(9) 0.0002(7) 0.0083(7) -0.0057(7)
    C30 0.0289(11) 0.0486(14) 0.0243(11) 0.0027(9) 0.0105(9) -0.0123(9)
    C31 0.0362(11) 0.0674(16) 0.0164(9) 0.0082(11) 0.0099(8) -0.0056(10)
    C32 0.0333(11) 0.0569(15) 0.0180(10) 0.0090(10) 0.0117(9) 0.0069(9)
    C33 0.0209(9) 0.0391(11) 0.0194(9) 0.0012(8) 0.0087(7) 0.0028(8)
    C34 0.0259(9) 0.0289(10) 0.0276(10) -0.0001(7) 0.0134(8) -0.0083(8)
    C35 0.0315(11) 0.0360(12) 0.0379(12) 0.0075(9) 0.0124(9) -0.0014(9)
    C36 0.0368(12) 0.0381(13) 0.0464(14) -0.0073(9) 0.0196(11) -0.0139(10)
    C37 0.0393(12) 0.0346(11) 0.0273(11) 0.0022(9) 0.0184(9) 0.0079(8)
    C38 0.0524(15) 0.0481(15) 0.0315(12) -0.0134(12) 0.0125(11) 0.0088(10)
    C39 0.0555(16) 0.0442(14) 0.0435(14) 0.0099(12) 0.0279(12) 0.0176(11)
    C5L 0.072(3) 0.060(2) 0.0218(15) -0.0081(18) 0.0130(15) 0.0029(13)
    C6L 0.052(2) 0.047(2) 0.0368(18) -0.0155(19) 0.0085(15) 0.0015(15)
    C7L 0.067(3) 0.057(2) 0.055(2) -0.014(2) 0.0138(19) 0.0053(18)
    C8L 0.062(3) 0.091(4) 0.038(2) -0.005(3) 0.0100(19) 0.010(2)
    C9L 0.066(3) 0.090(3) 0.0342(18) -0.038(2) 0.0181(18) -0.0124(18)
    C10L 0.115(5) 0.073(3) 0.0235(18) -0.056(3) 0.026(2) -0.0122(16)
    C11L 0.100(4) 0.086(4) 0.035(2) 0.017(3) 0.016(2) -0.005(2)
_geom_special_details
;
All e.s.d.'s (except the e.s.d. in the dihedral angle between two l.s. planes)
are estimated using the full covariance matrix. The cell e.s.d.'s are taken
into account individually in the estimation of e.s.d.'s in distances, angles
and torsion angles; correlations between e.s.d.'s in cell parameters are only
used when they are defined by crystal symmetry. An approximate (isotropic)
treatment of cell e.s.d.'s is used for estimating e.s.d.'s involving l.s.
planes.
;
loop_
    _geom_bond_atom_site_label_1
    _geom_bond_atom_site_label_2
    _geom_bond_site_symmetry_2
    _geom_bond_distance
    _geom_bond_publ_flag
    Sm1 N2 . 2.4699(15) ?
    Sm1 O1L . 2.4731(14) ?
    Sm1 N1 . 2.5555(15) ?
    Sm1 C2 . 2.6160(19) ?
    Sm1 C8 . 2.6297(18) ?
    Sm1 C7 . 2.6369(18) ?
    Sm1 C1 . 2.6377(19) ?
    Sm1 C5 . 2.6439(18) ?
    Sm1 C3 . 2.6504(18) ?
    Sm1 C4 . 2.6549(18) ?
    Sm1 C6 . 2.6668(17) ?
    Sm1 C15 . 2.8796(17) ?
    Si1 C10 . 1.867(2) ?
    Si1 C9 . 1.868(2) ?
    Si1 C11 . 1.873(2) ?
    Si1 C1 . 1.8844(19) ?
    Si2 C13 . 1.867(2) ?
    Si2 C14 . 1.868(2) ?
    Si2 C12 . 1.871(3) ?
    Si2 C6 . 1.8784(19) ?
    N1 C15 . 1.323(2) ?
    N1 C16 . 1.428(2) ?
    N2 C15 . 1.326(2) ?
    N2 C28 . 1.424(2) ?
    O1L C4L . 1.451(2) ?
    O1L C1L . 1.466(2) ?
    C1L C2L . 1.490(3) ?
    C1L H1LA . 0.9900 ?
    C1L H1LB . 0.9900 ?
    C2L C3L . 1.479(4) ?
    C2L H2LA . 0.9900 ?
    C2L H2LB . 0.9900 ?
    C3L C4L . 1.500(4) ?
    C3L H3LA . 0.9900 ?
    C3L H3LB . 0.9900 ?
    C4L H4LA . 0.9900 ?
    C4L H4LB . 0.9900 ?
    C1 C2 . 1.421(3) ?
    C1 C8 . 1.425(2) ?
    C2 C3 . 1.410(3) ?
    C2 H2 . 0.9500 ?
    C3 C4 . 1.410(3) ?
    C3 H3 . 0.9500 ?
    C4 C5 . 1.410(3) ?
    C4 H4 . 0.9500 ?
    C5 C6 . 1.422(3) ?
    C5 H5 . 0.9500 ?
    C6 C7 . 1.428(3) ?
    C7 C8 . 1.414(3) ?
    C7 H7 . 0.9500 ?
    C8 H8 . 0.9500 ?
    C9 H9A . 0.9800 ?
    C9 H9B . 0.9800 ?
    C9 H9C . 0.9800 ?
    C10 H10A . 0.9800 ?
    C10 H10B . 0.9800 ?
    C10 H10C . 0.9800 ?
    C11 H11A . 0.9800 ?
    C11 H11B . 0.9800 ?
    C11 H11C . 0.9800 ?
    C12 H12A . 0.9800 ?
    C12 H12B . 0.9800 ?
    C12 H12C . 0.9800 ?
    C13 H13A . 0.9800 ?
    C13 H13B . 0.9800 ?
    C13 H13C . 0.9800 ?
    C14 H14A . 0.9800 ?
    C14 H14B . 0.9800 ?
    C14 H14C . 0.9800 ?
    C15 H15 . 0.9500 ?
    C16 C21 . 1.416(3) ?
    C16 C17 . 1.419(3) ?
    C17 C18 . 1.389(3) ?
    C17 C22 . 1.511(3) ?
    C18 C19 . 1.381(3) ?
    C18 H18A . 0.9500 ?
    C19 C20 . 1.378(3) ?
    C19 H19A . 0.9500 ?
    C20 C21 . 1.397(3) ?
    C20 H20A . 0.9500 ?
    C21 C25 . 1.523(3) ?
    C22 C23 . 1.530(3) ?
    C22 C24 . 1.531(3) ?
    C22 H22A . 1.0000 ?
    C23 H23A . 0.9800 ?
    C23 H23B . 0.9800 ?
    C23 H23C . 0.9800 ?
    C24 H24A . 0.9800 ?
    C24 H24B . 0.9800 ?
    C24 H24C . 0.9800 ?
    C25 C26 . 1.533(3) ?
    C25 C27 . 1.536(3) ?
    C25 H25A . 1.0000 ?
    C26 H26A . 0.9800 ?
    C26 H26B . 0.9800 ?
    C26 H26C . 0.9800 ?
    C27 H27A . 0.9800 ?
    C27 H27B . 0.9800 ?
    C27 H27C . 0.9800 ?
    C28 C29 . 1.406(3) ?
    C28 C33 . 1.413(3) ?
    C29 C30 . 1.397(3) ?
    C29 C34 . 1.524(3) ?
    C30 C31 . 1.376(4) ?
    C30 H30A . 0.9500 ?
    C31 C32 . 1.383(4) ?
    C31 H31A . 0.9500 ?
    C32 C33 . 1.389(3) ?
    C32 H32A . 0.9500 ?
    C33 C37 . 1.520(3) ?
    C34 C36 . 1.525(3) ?
    C34 C35 . 1.532(3) ?
    C34 H34A . 1.0000 ?
    C35 H35A . 0.9800 ?
    C35 H35B . 0.9800 ?
    C35 H35C . 0.9800 ?
    C36 H36A . 0.9800 ?
    C36 H36B . 0.9800 ?
    C36 H36C . 0.9800 ?
    C37 C39 . 1.534(3) ?
    C37 C38 . 1.536(3) ?
    C37 H37A . 1.0000 ?
    C38 H38A . 0.9800 ?
    C38 H38B . 0.9800 ?
    C38 H38C . 0.9800 ?
    C39 H39A . 0.9800 ?
    C39 H39B . 0.9800 ?
    C39 H39C . 0.9800 ?
    C5L C6L . 1.3900 ?
    C5L C10L . 1.3900 ?
    C5L C11L . 1.497(5) ?
    C6L C7L . 1.3900 ?
    C6L H6L . 0.9500 ?
    C7L C8L . 1.3900 ?
    C7L H7L . 0.9500 ?
    C8L C9L . 1.3900 ?
    C8L H8L . 0.9500 ?
    C9L C10L . 1.3900 ?
    C9L H9L . 0.9500 ?
    C10L H10L . 0.9500 ?
    C11L H11D . 0.9800 ?
    C11L H11E . 0.9800 ?
    C11L H11F . 0.9800 ?
    C41 C42 . 1.3900 ?
    C41 C46 . 1.3900 ?
    C41 C47 . 1.41(3) ?
    C42 C43 . 1.3900 ?
    C42 H42 . 0.9500 ?
    C43 C44 . 1.3900 ?
    C43 H43 . 0.9500 ?
    C44 C45 . 1.3900 ?
    C44 H44 . 0.9500 ?
    C45 C46 . 1.3900 ?
    C45 H45 . 0.9500 ?
    C46 H46 . 0.9500 ?
loop_
    _geom_angle_atom_site_label_1
    _geom_angle_atom_site_label_2
    _geom_angle_atom_site_label_3
    _geom_angle_site_symmetry_1
    _geom_angle_site_symmetry_3
    _geom_angle
    _geom_angle_publ_flag
    N2 Sm1 O1L . . 86.99(5) ?
    N2 Sm1 N1 . . 54.31(5) ?
    O1L Sm1 N1 . . 85.08(5) ?
    N2 Sm1 C2 . . 90.50(5) ?
    O1L Sm1 C2 . . 133.79(5) ?
    N1 Sm1 C2 . . 128.89(5) ?
    N2 Sm1 C8 . . 124.06(6) ?
    O1L Sm1 C8 . . 84.70(5) ?
    N1 Sm1 C8 . . 169.74(6) ?
    C2 Sm1 C8 . . 59.23(6) ?
    N2 Sm1 C7 . . 153.23(6) ?
    O1L Sm1 C7 . . 81.34(5) ?
    N1 Sm1 C7 . . 146.91(5) ?
    C2 Sm1 C7 . . 80.63(6) ?
    C8 Sm1 C7 . . 31.16(6) ?
    N2 Sm1 C1 . . 100.20(5) ?
    O1L Sm1 C1 . . 104.13(5) ?
    N1 Sm1 C1 . . 152.96(5) ?
    C2 Sm1 C1 . . 31.38(6) ?
    C8 Sm1 C1 . . 31.39(5) ?
    C7 Sm1 C1 . . 60.11(6) ?
    N2 Sm1 C5 . . 145.04(5) ?
    O1L Sm1 C5 . . 122.77(5) ?
    N1 Sm1 C5 . . 106.09(6) ?
    C2 Sm1 C5 . . 81.41(6) ?
    C8 Sm1 C5 . . 80.38(6) ?
    C7 Sm1 C5 . . 58.74(6) ?
    C1 Sm1 C5 . . 90.40(6) ?
    N2 Sm1 C3 . . 97.91(5) ?
    O1L Sm1 C3 . . 163.42(5) ?
    N1 Sm1 C3 . . 110.66(5) ?
    C2 Sm1 C3 . . 31.05(6) ?
    C8 Sm1 C3 . . 79.43(6) ?
    C7 Sm1 C3 . . 87.45(6) ?
    C1 Sm1 C3 . . 59.48(6) ?
    C5 Sm1 C3 . . 59.24(6) ?
    N2 Sm1 C4 . . 118.02(5) ?
    O1L Sm1 C4 . . 153.61(5) ?
    N1 Sm1 C4 . . 102.26(5) ?
    C2 Sm1 C4 . . 59.30(6) ?
    C8 Sm1 C4 . . 87.38(6) ?
    C7 Sm1 C4 . . 78.92(6) ?
    C1 Sm1 C4 . . 80.86(6) ?
    C5 Sm1 C4 . . 30.86(6) ?
    C3 Sm1 C4 . . 30.82(6) ?
    N2 Sm1 C6 . . 175.52(5) ?
    O1L Sm1 C6 . . 95.43(5) ?
    N1 Sm1 C6 . . 122.05(5) ?
    C2 Sm1 C6 . . 90.53(6) ?
    C8 Sm1 C6 . . 60.04(6) ?
    C7 Sm1 C6 . . 31.22(6) ?
    C1 Sm1 C6 . . 82.89(6) ?
    C5 Sm1 C6 . . 31.06(6) ?
    C3 Sm1 C6 . . 80.81(6) ?
    C4 Sm1 C6 . . 59.06(6) ?
    N2 Sm1 C15 . . 27.35(5) ?
    O1L Sm1 C15 . . 88.92(5) ?
    N1 Sm1 C15 . . 27.34(5) ?
    C2 Sm1 C15 . . 108.63(5) ?
    C8 Sm1 C15 . . 151.24(5) ?
    C7 Sm1 C15 . . 169.76(6) ?
    C1 Sm1 C15 . . 126.09(5) ?
    C5 Sm1 C15 . . 125.79(6) ?
    C3 Sm1 C15 . . 102.73(5) ?
    C4 Sm1 C15 . . 109.33(5) ?
    C6 Sm1 C15 . . 148.67(5) ?
    C10 Si1 C9 . . 108.28(12) ?
    C10 Si1 C11 . . 106.84(11) ?
    C9 Si1 C11 . . 110.13(11) ?
    C10 Si1 C1 . . 110.74(10) ?
    C9 Si1 C1 . . 111.09(10) ?
    C11 Si1 C1 . . 109.66(10) ?
    C13 Si2 C14 . . 109.18(12) ?
    C13 Si2 C12 . . 108.30(13) ?
    C14 Si2 C12 . . 108.59(14) ?
    C13 Si2 C6 . . 108.46(10) ?
    C14 Si2 C6 . . 112.37(10) ?
    C12 Si2 C6 . . 109.86(10) ?
    C15 N1 C16 . . 117.02(14) ?
    C15 N1 Sm1 . . 90.10(10) ?
    C16 N1 Sm1 . . 152.46(11) ?
    C15 N2 C28 . . 117.72(14) ?
    C15 N2 Sm1 . . 93.79(10) ?
    C28 N2 Sm1 . . 142.32(11) ?
    C4L O1L C1L . . 108.72(15) ?
    C4L O1L Sm1 . . 120.88(12) ?
    C1L O1L Sm1 . . 129.95(12) ?
    O1L C1L C2L . . 104.99(18) ?
    O1L C1L H1LA . . 110.7 ?
    C2L C1L H1LA . . 110.7 ?
    O1L C1L H1LB . . 110.7 ?
    C2L C1L H1LB . . 110.7 ?
    H1LA C1L H1LB . . 108.8 ?
    C3L C2L C1L . . 103.6(2) ?
    C3L C2L H2LA . . 111.0 ?
    C1L C2L H2LA . . 111.0 ?
    C3L C2L H2LB . . 111.0 ?
    C1L C2L H2LB . . 111.0 ?
    H2LA C2L H2LB . . 109.0 ?
    C2L C3L C4L . . 104.1(2) ?
    C2L C3L H3LA . . 110.9 ?
    C4L C3L H3LA . . 110.9 ?
    C2L C3L H3LB . . 110.9 ?
    C4L C3L H3LB . . 110.9 ?
    H3LA C3L H3LB . . 109.0 ?
    O1L C4L C3L . . 105.69(19) ?
    O1L C4L H4LA . . 110.6 ?
    C3L C4L H4LA . . 110.6 ?
    O1L C4L H4LB . . 110.6 ?
    C3L C4L H4LB . . 110.6 ?
    H4LA C4L H4LB . . 108.7 ?
    C2 C1 C8 . . 131.28(17) ?
    C2 C1 Si1 . . 116.16(13) ?
    C8 C1 Si1 . . 112.56(13) ?
    C2 C1 Sm1 . . 73.47(10) ?
    C8 C1 Sm1 . . 73.99(10) ?
    Si1 C1 Sm1 . . 132.91(9) ?
    C3 C2 C1 . . 135.86(17) ?
    C3 C2 Sm1 . . 75.82(11) ?
    C1 C2 Sm1 . . 75.16(10) ?
    C3 C2 H2 . . 112.1 ?
    C1 C2 H2 . . 112.1 ?
    Sm1 C2 H2 . . 131.8 ?
    C4 C3 C2 . . 135.30(17) ?
    C4 C3 Sm1 . . 74.76(10) ?
    C2 C3 Sm1 . . 73.13(10) ?
    C4 C3 H3 . . 112.3 ?
    C2 C3 H3 . . 112.3 ?
    Sm1 C3 H3 . . 136.7 ?
    C3 C4 C5 . . 136.25(17) ?
    C3 C4 Sm1 . . 74.42(10) ?
    C5 C4 Sm1 . . 74.14(10) ?
    C3 C4 H4 . . 111.9 ?
    C5 C4 H4 . . 111.9 ?
    Sm1 C4 H4 . . 136.7 ?
    C4 C5 C6 . . 135.70(18) ?
    C4 C5 Sm1 . . 75.00(10) ?
    C6 C5 Sm1 . . 75.36(10) ?
    C4 C5 H5 . . 112.2 ?
    C6 C5 H5 . . 112.2 ?
    Sm1 C5 H5 . . 132.7 ?
    C5 C6 C7 . . 130.70(17) ?
    C5 C6 Si2 . . 116.62(14) ?
    C7 C6 Si2 . . 112.67(13) ?
    C5 C6 Sm1 . . 73.58(10) ?
    C7 C6 Sm1 . . 73.23(10) ?
    Si2 C6 Sm1 . . 133.29(9) ?
    C8 C7 C6 . . 137.64(17) ?
    C8 C7 Sm1 . . 74.14(10) ?
    C6 C7 Sm1 . . 75.55(10) ?
    C8 C7 H7 . . 111.2 ?
    C6 C7 H7 . . 111.2 ?
    Sm1 C7 H7 . . 136.4 ?
    C7 C8 C1 . . 136.98(17) ?
    C7 C8 Sm1 . . 74.70(10) ?
    C1 C8 Sm1 . . 74.61(10) ?
    C7 C8 H8 . . 111.5 ?
    C1 C8 H8 . . 111.5 ?
    Sm1 C8 H8 . . 136.2 ?
    Si1 C9 H9A . . 109.5 ?
    Si1 C9 H9B . . 109.5 ?
    H9A C9 H9B . . 109.5 ?
    Si1 C9 H9C . . 109.5 ?
    H9A C9 H9C . . 109.5 ?
    H9B C9 H9C . . 109.5 ?
    Si1 C10 H10A . . 109.5 ?
    Si1 C10 H10B . . 109.5 ?
    H10A C10 H10B . . 109.5 ?
    Si1 C10 H10C . . 109.5 ?
    H10A C10 H10C . . 109.5 ?
    H10B C10 H10C . . 109.5 ?
    Si1 C11 H11A . . 109.5 ?
    Si1 C11 H11B . . 109.5 ?
    H11A C11 H11B . . 109.5 ?
    Si1 C11 H11C . . 109.5 ?
    H11A C11 H11C . . 109.5 ?
    H11B C11 H11C . . 109.5 ?
    Si2 C12 H12A . . 109.5 ?
    Si2 C12 H12B . . 109.5 ?
    H12A C12 H12B . . 109.5 ?
    Si2 C12 H12C . . 109.5 ?
    H12A C12 H12C . . 109.5 ?
    H12B C12 H12C . . 109.5 ?
    Si2 C13 H13A . . 109.5 ?
    Si2 C13 H13B . . 109.5 ?
    H13A C13 H13B . . 109.5 ?
    Si2 C13 H13C . . 109.5 ?
    H13A C13 H13C . . 109.5 ?
    H13B C13 H13C . . 109.5 ?
    Si2 C14 H14A . . 109.5 ?
    Si2 C14 H14B . . 109.5 ?
    H14A C14 H14B . . 109.5 ?
    Si2 C14 H14C . . 109.5 ?
    H14A C14 H14C . . 109.5 ?
    H14B C14 H14C . . 109.5 ?
    N1 C15 N2 . . 120.10(15) ?
    N1 C15 Sm1 . . 62.55(9) ?
    N2 C15 Sm1 . . 58.86(9) ?
    N1 C15 H15 . . 120.0 ?
    N2 C15 H15 . . 120.0 ?
    Sm1 C15 H15 . . 168.4 ?
    C21 C16 C17 . . 119.70(16) ?
    C21 C16 N1 . . 122.01(16) ?
    C17 C16 N1 . . 118.29(16) ?
    C18 C17 C16 . . 119.07(18) ?
    C18 C17 C22 . . 120.12(18) ?
    C16 C17 C22 . . 120.65(16) ?
    C19 C18 C17 . . 121.5(2) ?
    C19 C18 H18A . . 119.2 ?
    C17 C18 H18A . . 119.2 ?
    C20 C19 C18 . . 119.3(2) ?
    C20 C19 H19A . . 120.3 ?
    C18 C19 H19A . . 120.3 ?
    C19 C20 C21 . . 122.0(2) ?
    C19 C20 H20A . . 119.0 ?
    C21 C20 H20A . . 119.0 ?
    C20 C21 C16 . . 118.33(19) ?
    C20 C21 C25 . . 117.27(18) ?
    C16 C21 C25 . . 124.40(17) ?
    C17 C22 C23 . . 109.41(17) ?
    C17 C22 C24 . . 114.06(18) ?
    C23 C22 C24 . . 110.47(18) ?
    C17 C22 H22A . . 107.6 ?
    C23 C22 H22A . . 107.6 ?
    C24 C22 H22A . . 107.6 ?
    C22 C23 H23A . . 109.5 ?
    C22 C23 H23B . . 109.5 ?
    H23A C23 H23B . . 109.5 ?
    C22 C23 H23C . . 109.5 ?
    H23A C23 H23C . . 109.5 ?
    H23B C23 H23C . . 109.5 ?
    C22 C24 H24A . . 109.5 ?
    C22 C24 H24B . . 109.5 ?
    H24A C24 H24B . . 109.5 ?
    C22 C24 H24C . . 109.5 ?
    H24A C24 H24C . . 109.5 ?
    H24B C24 H24C . . 109.5 ?
    C21 C25 C26 . . 112.25(18) ?
    C21 C25 C27 . . 111.45(19) ?
    C26 C25 C27 . . 110.28(18) ?
    C21 C25 H25A . . 107.5 ?
    C26 C25 H25A . . 107.5 ?
    C27 C25 H25A . . 107.5 ?
    C25 C26 H26A . . 109.5 ?
    C25 C26 H26B . . 109.5 ?
    H26A C26 H26B . . 109.5 ?
    C25 C26 H26C . . 109.5 ?
    H26A C26 H26C . . 109.5 ?
    H26B C26 H26C . . 109.5 ?
    C25 C27 H27A . . 109.5 ?
    C25 C27 H27B . . 109.5 ?
    H27A C27 H27B . . 109.5 ?
    C25 C27 H27C . . 109.5 ?
    H27A C27 H27C . . 109.5 ?
    H27B C27 H27C . . 109.5 ?
    C29 C28 C33 . . 120.34(17) ?
    C29 C28 N2 . . 121.02(17) ?
    C33 C28 N2 . . 118.63(17) ?
    C30 C29 C28 . . 118.33(19) ?
    C30 C29 C34 . . 118.85(19) ?
    C28 C29 C34 . . 122.81(16) ?
    C31 C30 C29 . . 121.7(2) ?
    C31 C30 H30A . . 119.2 ?
    C29 C30 H30A . . 119.2 ?
    C30 C31 C32 . . 119.56(19) ?
    C30 C31 H31A . . 120.2 ?
    C32 C31 H31A . . 120.2 ?
    C31 C32 C33 . . 121.3(2) ?
    C31 C32 H32A . . 119.3 ?
    C33 C32 H32A . . 119.3 ?
    C32 C33 C28 . . 118.7(2) ?
    C32 C33 C37 . . 119.99(19) ?
    C28 C33 C37 . . 121.19(17) ?
    C29 C34 C36 . . 112.09(19) ?
    C29 C34 C35 . . 111.93(17) ?
    C36 C34 C35 . . 109.20(18) ?
    C29 C34 H34A . . 107.8 ?
    C36 C34 H34A . . 107.8 ?
    C35 C34 H34A . . 107.8 ?
    C34 C35 H35A . . 109.5 ?
    C34 C35 H35B . . 109.5 ?
    H35A C35 H35B . . 109.5 ?
    C34 C35 H35C . . 109.5 ?
    H35A C35 H35C . . 109.5 ?
    H35B C35 H35C . . 109.5 ?
    C34 C36 H36A . . 109.5 ?
    C34 C36 H36B . . 109.5 ?
    H36A C36 H36B . . 109.5 ?
    C34 C36 H36C . . 109.5 ?
    H36A C36 H36C . . 109.5 ?
    H36B C36 H36C . . 109.5 ?
    C33 C37 C39 . . 113.9(2) ?
    C33 C37 C38 . . 110.19(19) ?
    C39 C37 C38 . . 109.1(2) ?
    C33 C37 H37A . . 107.8 ?
    C39 C37 H37A . . 107.8 ?
    C38 C37 H37A . . 107.8 ?
    C37 C38 H38A . . 109.5 ?
    C37 C38 H38B . . 109.5 ?
    H38A C38 H38B . . 109.5 ?
    C37 C38 H38C . . 109.5 ?
    H38A C38 H38C . . 109.5 ?
    H38B C38 H38C . . 109.5 ?
    C37 C39 H39A . . 109.5 ?
    C37 C39 H39B . . 109.5 ?
    H39A C39 H39B . . 109.5 ?
    C37 C39 H39C . . 109.5 ?
    H39A C39 H39C . . 109.5 ?
    H39B C39 H39C . . 109.5 ?
    C6L C5L C10L . . 120.0 ?
    C6L C5L C11L . . 120.9(3) ?
    C10L C5L C11L . . 119.1(3) ?
    C7L C6L C5L . . 120.0 ?
    C7L C6L H6L . . 120.0 ?
    C5L C6L H6L . . 120.0 ?
    C6L C7L C8L . . 120.0 ?
    C6L C7L H7L . . 120.0 ?
    C8L C7L H7L . . 120.0 ?
    C9L C8L C7L . . 120.0 ?
    C9L C8L H8L . . 120.0 ?
    C7L C8L H8L . . 120.0 ?
    C8L C9L C10L . . 120.0 ?
    C8L C9L H9L . . 120.0 ?
    C10L C9L H9L . . 120.0 ?
    C9L C10L C5L . . 120.0 ?
    C9L C10L H10L . . 120.0 ?
    C5L C10L H10L . . 120.0 ?
    C42 C41 C46 . . 120.0 ?
    C42 C41 C47 . . 119.6(7) ?
    C46 C41 C47 . . 120.4(7) ?
    C41 C42 C43 . . 120.0 ?
    C41 C42 H42 . . 120.0 ?
    C43 C42 H42 . . 120.0 ?
    C44 C43 C42 . . 120.0 ?
    C44 C43 H43 . . 120.0 ?
    C42 C43 H43 . . 120.0 ?
    C45 C44 C43 . . 120.0 ?
    C45 C44 H44 . . 120.0 ?
    C43 C44 H44 . . 120.0 ?
    C44 C45 C46 . . 120.0 ?
    C44 C45 H45 . . 120.0 ?
    C46 C45 H45 . . 120.0 ?
    C45 C46 C41 . . 120.0 ?
    C45 C46 H46 . . 120.0 ?
    C41 C46 H46 . . 120.0 ?
loop_
    _geom_torsion_atom_site_label_1
    _geom_torsion_atom_site_label_2
    _geom_torsion_atom_site_label_3
    _geom_torsion_atom_site_label_4
    _geom_torsion_site_symmetry_1
    _geom_torsion_site_symmetry_2
    _geom_torsion_site_symmetry_3
    _geom_torsion_site_symmetry_4
    _geom_torsion
    _geom_torsion_publ_flag
    N2 Sm1 N1 C15 . . . . -7.36(10) ?
    O1L Sm1 N1 C15 . . . . -97.18(11) ?
    C2 Sm1 N1 C15 . . . . 48.20(13) ?
    C8 Sm1 N1 C15 . . . . -91.8(3) ?
    C7 Sm1 N1 C15 . . . . -163.04(11) ?
    C1 Sm1 N1 C15 . . . . 14.56(18) ?
    C5 Sm1 N1 C15 . . . . 140.10(11) ?
    C3 Sm1 N1 C15 . . . . 77.50(11) ?
    C4 Sm1 N1 C15 . . . . 108.48(11) ?
    C6 Sm1 N1 C15 . . . . 169.48(10) ?
    N2 Sm1 N1 C16 . . . . -177.8(3) ?
    O1L Sm1 N1 C16 . . . . 92.4(3) ?
    C2 Sm1 N1 C16 . . . . -122.2(2) ?
    C8 Sm1 N1 C16 . . . . 97.7(4) ?
    C7 Sm1 N1 C16 . . . . 26.5(3) ?
    C1 Sm1 N1 C16 . . . . -155.9(2) ?
    C5 Sm1 N1 C16 . . . . -30.4(3) ?
    C3 Sm1 N1 C16 . . . . -93.0(3) ?
    C4 Sm1 N1 C16 . . . . -62.0(3) ?
    C6 Sm1 N1 C16 . . . . -1.0(3) ?
    C15 Sm1 N1 C16 . . . . -170.4(3) ?
    O1L Sm1 N2 C15 . . . . 93.46(11) ?
    N1 Sm1 N2 C15 . . . . 7.35(10) ?
    C2 Sm1 N2 C15 . . . . -132.71(11) ?
    C8 Sm1 N2 C15 . . . . 174.99(10) ?
    C7 Sm1 N2 C15 . . . . 157.41(12) ?
    C1 Sm1 N2 C15 . . . . -162.72(11) ?
    C5 Sm1 N2 C15 . . . . -57.08(15) ?
    C3 Sm1 N2 C15 . . . . -102.45(11) ?
    C4 Sm1 N2 C15 . . . . -77.71(12) ?
    O1L Sm1 N2 C28 . . . . -118.5(2) ?
    N1 Sm1 N2 C28 . . . . 155.4(2) ?
    C2 Sm1 N2 C28 . . . . 15.3(2) ?
    C8 Sm1 N2 C28 . . . . -37.0(2) ?
    C7 Sm1 N2 C28 . . . . -54.6(3) ?
    C1 Sm1 N2 C28 . . . . -14.7(2) ?
    C5 Sm1 N2 C28 . . . . 90.9(2) ?
    C3 Sm1 N2 C28 . . . . 45.6(2) ?
    C4 Sm1 N2 C28 . . . . 70.3(2) ?
    C15 Sm1 N2 C28 . . . . 148.0(3) ?
    N2 Sm1 O1L C4L . . . . -51.03(16) ?
    N1 Sm1 O1L C4L . . . . 3.40(15) ?
    C2 Sm1 O1L C4L . . . . -138.83(15) ?
    C8 Sm1 O1L C4L . . . . -175.65(16) ?
    C7 Sm1 O1L C4L . . . . 153.14(16) ?
    C1 Sm1 O1L C4L . . . . -150.79(15) ?
    C5 Sm1 O1L C4L . . . . 109.39(16) ?
    C3 Sm1 O1L C4L . . . . -158.88(19) ?
    C4 Sm1 O1L C4L . . . . 111.23(17) ?
    C6 Sm1 O1L C4L . . . . 125.19(16) ?
    C15 Sm1 O1L C4L . . . . -23.72(16) ?
    N2 Sm1 O1L C1L . . . . 120.43(17) ?
    N1 Sm1 O1L C1L . . . . 174.85(17) ?
    C2 Sm1 O1L C1L . . . . 32.62(19) ?
    C8 Sm1 O1L C1L . . . . -4.19(17) ?
    C7 Sm1 O1L C1L . . . . -35.41(17) ?
    C1 Sm1 O1L C1L . . . . 20.66(17) ?
    C5 Sm1 O1L C1L . . . . -79.16(18) ?
    C3 Sm1 O1L C1L . . . . 12.6(3) ?
    C4 Sm1 O1L C1L . . . . -77.3(2) ?
    C6 Sm1 O1L C1L . . . . -63.35(17) ?
    C15 Sm1 O1L C1L . . . . 147.73(17) ?
    C4L O1L C1L C2L . . . . 15.6(3) ?
    Sm1 O1L C1L C2L . . . . -156.70(17) ?
    O1L C1L C2L C3L . . . . -31.8(3) ?
    C1L C2L C3L C4L . . . . 35.9(3) ?
    C1L O1L C4L C3L . . . . 6.7(3) ?
    Sm1 O1L C4L C3L . . . . 179.8(2) ?
    C2L C3L C4L O1L . . . . -26.6(3) ?
    C10 Si1 C1 C2 . . . . -128.77(15) ?
    C9 Si1 C1 C2 . . . . -8.41(17) ?
    C11 Si1 C1 C2 . . . . 113.56(15) ?
    C10 Si1 C1 C8 . . . . 51.36(16) ?
    C9 Si1 C1 C8 . . . . 171.73(14) ?
    C11 Si1 C1 C8 . . . . -66.30(15) ?
    C10 Si1 C1 Sm1 . . . . -37.41(15) ?
    C9 Si1 C1 Sm1 . . . . 82.95(15) ?
    C11 Si1 C1 Sm1 . . . . -155.07(12) ?
    N2 Sm1 C1 C2 . . . . 73.86(11) ?
    O1L Sm1 C1 C2 . . . . 163.31(10) ?
    N1 Sm1 C1 C2 . . . . 55.93(16) ?
    C8 Sm1 C1 C2 . . . . -143.23(16) ?
    C7 Sm1 C1 C2 . . . . -125.59(12) ?
    C5 Sm1 C1 C2 . . . . -72.64(11) ?
    C3 Sm1 C1 C2 . . . . -19.37(10) ?
    C4 Sm1 C1 C2 . . . . -43.17(10) ?
    C6 Sm1 C1 C2 . . . . -102.85(11) ?
    C15 Sm1 C1 C2 . . . . 64.14(12) ?
    N2 Sm1 C1 C8 . . . . -142.91(10) ?
    O1L Sm1 C1 C8 . . . . -53.46(11) ?
    N1 Sm1 C1 C8 . . . . -160.84(12) ?
    C2 Sm1 C1 C8 . . . . 143.23(16) ?
    C7 Sm1 C1 C8 . . . . 17.64(10) ?
    C5 Sm1 C1 C8 . . . . 70.59(11) ?
    C3 Sm1 C1 C8 . . . . 123.87(12) ?
    C4 Sm1 C1 C8 . . . . 100.06(11) ?
    C6 Sm1 C1 C8 . . . . 40.38(11) ?
    C15 Sm1 C1 C8 . . . . -152.63(10) ?
    N2 Sm1 C1 Si1 . . . . -36.74(12) ?
    O1L Sm1 C1 Si1 . . . . 52.70(12) ?
    N1 Sm1 C1 Si1 . . . . -54.68(19) ?
    C2 Sm1 C1 Si1 . . . . -110.61(16) ?
    C8 Sm1 C1 Si1 . . . . 106.16(17) ?
    C7 Sm1 C1 Si1 . . . . 123.81(14) ?
    C5 Sm1 C1 Si1 . . . . 176.75(12) ?
    C3 Sm1 C1 Si1 . . . . -129.97(13) ?
    C4 Sm1 C1 Si1 . . . . -153.78(12) ?
    C6 Sm1 C1 Si1 . . . . 146.54(12) ?
    C15 Sm1 C1 Si1 . . . . -46.47(14) ?
    C8 C1 C2 C3 . . . . 0.5(3) ?
    Si1 C1 C2 C3 . . . . -179.36(17) ?
    Sm1 C1 C2 C3 . . . . 50.4(2) ?
    C8 C1 C2 Sm1 . . . . -49.96(18) ?
    Si1 C1 C2 Sm1 . . . . 130.20(11) ?
    N2 Sm1 C2 C3 . . . . 104.62(10) ?
    O1L Sm1 C2 C3 . . . . -169.07(9) ?
    N1 Sm1 C2 C3 . . . . 62.56(12) ?
    C8 Sm1 C2 C3 . . . . -125.09(12) ?
    C7 Sm1 C2 C3 . . . . -100.76(11) ?
    C1 Sm1 C2 C3 . . . . -146.37(16) ?
    C5 Sm1 C2 C3 . . . . -41.23(10) ?
    C4 Sm1 C2 C3 . . . . -18.14(10) ?
    C6 Sm1 C2 C3 . . . . -71.02(11) ?
    C15 Sm1 C2 C3 . . . . 83.75(11) ?
    N2 Sm1 C2 C1 . . . . -109.01(10) ?
    O1L Sm1 C2 C1 . . . . -22.70(13) ?
    N1 Sm1 C2 C1 . . . . -151.07(9) ?
    C8 Sm1 C2 C1 . . . . 21.28(9) ?
    C7 Sm1 C2 C1 . . . . 45.61(10) ?
    C5 Sm1 C2 C1 . . . . 105.14(11) ?
    C3 Sm1 C2 C1 . . . . 146.37(16) ?
    C4 Sm1 C2 C1 . . . . 128.23(12) ?
    C6 Sm1 C2 C1 . . . . 75.35(10) ?
    C15 Sm1 C2 C1 . . . . -129.88(10) ?
    C1 C2 C3 C4 . . . . -4.4(4) ?
    Sm1 C2 C3 C4 . . . . 45.8(2) ?
    C1 C2 C3 Sm1 . . . . -50.2(2) ?
    N2 Sm1 C3 C4 . . . . 133.86(10) ?
    O1L Sm1 C3 C4 . . . . -119.81(18) ?
    N1 Sm1 C3 C4 . . . . 79.10(11) ?
    C2 Sm1 C3 C4 . . . . -148.49(16) ?
    C8 Sm1 C3 C4 . . . . -102.83(11) ?
    C7 Sm1 C3 C4 . . . . -72.49(11) ?
    C1 Sm1 C3 C4 . . . . -128.93(12) ?
    C5 Sm1 C3 C4 . . . . -17.81(10) ?
    C6 Sm1 C3 C4 . . . . -41.80(10) ?
    C15 Sm1 C3 C4 . . . . 106.47(11) ?
    N2 Sm1 C3 C2 . . . . -77.66(11) ?
    O1L Sm1 C3 C2 . . . . 28.7(2) ?
    N1 Sm1 C3 C2 . . . . -132.42(10) ?
    C8 Sm1 C3 C2 . . . . 45.66(10) ?
    C7 Sm1 C3 C2 . . . . 76.00(11) ?
    C1 Sm1 C3 C2 . . . . 19.55(10) ?
    C5 Sm1 C3 C2 . . . . 130.68(12) ?
    C4 Sm1 C3 C2 . . . . 148.49(16) ?
    C6 Sm1 C3 C2 . . . . 106.68(11) ?
    C15 Sm1 C3 C2 . . . . -105.04(10) ?
    C2 C3 C4 C5 . . . . 0.1(4) ?
    Sm1 C3 C4 C5 . . . . 45.4(2) ?
    C2 C3 C4 Sm1 . . . . -45.3(2) ?
    N2 Sm1 C4 C3 . . . . -54.00(12) ?
    O1L Sm1 C4 C3 . . . . 146.16(12) ?
    N1 Sm1 C4 C3 . . . . -109.91(11) ?
    C2 Sm1 C4 C3 . . . . 18.27(10) ?
    C8 Sm1 C4 C3 . . . . 73.64(11) ?
    C7 Sm1 C4 C3 . . . . 103.88(11) ?
    C1 Sm1 C4 C3 . . . . 42.75(10) ?
    C5 Sm1 C4 C3 . . . . 149.18(17) ?
    C6 Sm1 C4 C3 . . . . 129.90(12) ?
    C15 Sm1 C4 C3 . . . . -82.41(11) ?
    N2 Sm1 C4 C5 . . . . 156.81(10) ?
    O1L Sm1 C4 C5 . . . . -3.02(18) ?
    N1 Sm1 C4 C5 . . . . 100.91(11) ?
    C2 Sm1 C4 C5 . . . . -130.91(12) ?
    C8 Sm1 C4 C5 . . . . -75.54(11) ?
    C7 Sm1 C4 C5 . . . . -45.31(11) ?
    C1 Sm1 C4 C5 . . . . -106.44(11) ?
    C3 Sm1 C4 C5 . . . . -149.18(17) ?
    C6 Sm1 C4 C5 . . . . -19.28(10) ?
    C15 Sm1 C4 C5 . . . . 128.40(11) ?
    C3 C4 C5 C6 . . . . 4.0(4) ?
    Sm1 C4 C5 C6 . . . . 49.5(2) ?
    C3 C4 C5 Sm1 . . . . -45.5(2) ?
    N2 Sm1 C5 C4 . . . . -37.34(16) ?
    O1L Sm1 C5 C4 . . . . 178.40(10) ?
    N1 Sm1 C5 C4 . . . . -87.03(11) ?
    C2 Sm1 C5 C4 . . . . 41.09(11) ?
    C8 Sm1 C5 C4 . . . . 101.15(11) ?
    C7 Sm1 C5 C4 . . . . 125.30(13) ?
    C1 Sm1 C5 C4 . . . . 71.26(11) ?
    C3 Sm1 C5 C4 . . . . 17.79(10) ?
    C6 Sm1 C5 C4 . . . . 146.70(17) ?
    C15 Sm1 C5 C4 . . . . -65.73(12) ?
    N2 Sm1 C5 C6 . . . . 175.96(9) ?
    O1L Sm1 C5 C6 . . . . 31.71(13) ?
    N1 Sm1 C5 C6 . . . . 126.27(10) ?
    C2 Sm1 C5 C6 . . . . -105.61(11) ?
    C8 Sm1 C5 C6 . . . . -45.55(11) ?
    C7 Sm1 C5 C6 . . . . -21.40(10) ?
    C1 Sm1 C5 C6 . . . . -75.44(11) ?
    C3 Sm1 C5 C6 . . . . -128.91(12) ?
    C4 Sm1 C5 C6 . . . . -146.70(17) ?
    C15 Sm1 C5 C6 . . . . 147.57(10) ?
    C4 C5 C6 C7 . . . . 0.0(4) ?
    Sm1 C5 C6 C7 . . . . 49.45(19) ?
    C4 C5 C6 Si2 . . . . 179.90(18) ?
    Sm1 C5 C6 Si2 . . . . -130.69(11) ?
    C4 C5 C6 Sm1 . . . . -49.4(2) ?
    C13 Si2 C6 C5 . . . . -117.72(15) ?
    C14 Si2 C6 C5 . . . . 3.08(19) ?
    C12 Si2 C6 C5 . . . . 124.09(17) ?
    C13 Si2 C6 C7 . . . . 62.17(16) ?
    C14 Si2 C6 C7 . . . . -177.03(15) ?
    C12 Si2 C6 C7 . . . . -56.02(17) ?
    C13 Si2 C6 Sm1 . . . . 150.11(13) ?
    C14 Si2 C6 Sm1 . . . . -89.10(16) ?
    C12 Si2 C6 Sm1 . . . . 31.91(17) ?
    O1L Sm1 C6 C5 . . . . -153.64(11) ?
    N1 Sm1 C6 C5 . . . . -66.06(12) ?
    C2 Sm1 C6 C5 . . . . 72.24(11) ?
    C8 Sm1 C6 C5 . . . . 125.67(12) ?
    C7 Sm1 C6 C5 . . . . 143.02(17) ?
    C1 Sm1 C6 C5 . . . . 102.75(11) ?
    C3 Sm1 C6 C5 . . . . 42.63(11) ?
    C4 Sm1 C6 C5 . . . . 19.17(10) ?
    C15 Sm1 C6 C5 . . . . -56.78(15) ?
    O1L Sm1 C6 C7 . . . . 63.34(11) ?
    N1 Sm1 C6 C7 . . . . 150.93(10) ?
    C2 Sm1 C6 C7 . . . . -70.77(11) ?
    C8 Sm1 C6 C7 . . . . -17.34(10) ?
    C1 Sm1 C6 C7 . . . . -40.27(11) ?
    C5 Sm1 C6 C7 . . . . -143.02(17) ?
    C3 Sm1 C6 C7 . . . . -100.38(11) ?
    C4 Sm1 C6 C7 . . . . -123.84(12) ?
    C15 Sm1 C6 C7 . . . . 160.21(11) ?
    O1L Sm1 C6 Si2 . . . . -42.28(12) ?
    N1 Sm1 C6 Si2 . . . . 45.31(14) ?
    C2 Sm1 C6 Si2 . . . . -176.39(12) ?
    C8 Sm1 C6 Si2 . . . . -122.96(14) ?
    C7 Sm1 C6 Si2 . . . . -105.62(17) ?
    C1 Sm1 C6 Si2 . . . . -145.89(13) ?
    C5 Sm1 C6 Si2 . . . . 111.36(17) ?
    C3 Sm1 C6 Si2 . . . . 154.00(13) ?
    C4 Sm1 C6 Si2 . . . . 130.54(14) ?
    C15 Sm1 C6 Si2 . . . . 54.59(18) ?
    C5 C6 C7 C8 . . . . -4.1(4) ?
    Si2 C6 C7 C8 . . . . 176.01(19) ?
    Sm1 C6 C7 C8 . . . . 45.4(2) ?
    C5 C6 C7 Sm1 . . . . -49.57(19) ?
    Si2 C6 C7 Sm1 . . . . 130.57(10) ?
    N2 Sm1 C7 C8 . . . . 28.92(19) ?
    O1L Sm1 C7 C8 . . . . 94.09(11) ?
    N1 Sm1 C7 C8 . . . . 160.97(11) ?
    C2 Sm1 C7 C8 . . . . -43.18(11) ?
    C1 Sm1 C7 C8 . . . . -17.77(10) ?
    C5 Sm1 C7 C8 . . . . -128.77(13) ?
    C3 Sm1 C7 C8 . . . . -73.66(11) ?
    C4 Sm1 C7 C8 . . . . -103.52(12) ?
    C6 Sm1 C7 C8 . . . . -150.06(17) ?
    C15 Sm1 C7 C8 . . . . 112.1(3) ?
    N2 Sm1 C7 C6 . . . . 178.98(11) ?
    O1L Sm1 C7 C6 . . . . -115.85(11) ?
    N1 Sm1 C7 C6 . . . . -48.97(16) ?
    C2 Sm1 C7 C6 . . . . 106.88(11) ?
    C8 Sm1 C7 C6 . . . . 150.06(17) ?
    C1 Sm1 C7 C6 . . . . 132.29(13) ?
    C5 Sm1 C7 C6 . . . . 21.29(10) ?
    C3 Sm1 C7 C6 . . . . 76.40(11) ?
    C4 Sm1 C7 C6 . . . . 46.54(11) ?
    C15 Sm1 C7 C6 . . . . -97.9(3) ?
    C6 C7 C8 C1 . . . . 0.0(4) ?
    Sm1 C7 C8 C1 . . . . 45.9(2) ?
    C6 C7 C8 Sm1 . . . . -45.8(2) ?
    C2 C1 C8 C7 . . . . 3.9(4) ?
    Si1 C1 C8 C7 . . . . -176.27(19) ?
    Sm1 C1 C8 C7 . . . . -45.9(2) ?
    C2 C1 C8 Sm1 . . . . 49.78(18) ?
    Si1 C1 C8 Sm1 . . . . -130.38(10) ?
    N2 Sm1 C8 C7 . . . . -164.76(10) ?
    O1L Sm1 C8 C7 . . . . -82.02(11) ?
    N1 Sm1 C8 C7 . . . . -87.4(3) ?
    C2 Sm1 C8 C7 . . . . 128.21(13) ?
    C1 Sm1 C8 C7 . . . . 149.47(17) ?
    C5 Sm1 C8 C7 . . . . 42.53(11) ?
    C3 Sm1 C8 C7 . . . . 102.78(12) ?
    C4 Sm1 C8 C7 . . . . 72.78(11) ?
    C6 Sm1 C8 C7 . . . . 17.37(10) ?
    C15 Sm1 C8 C7 . . . . -159.98(11) ?
    N2 Sm1 C8 C1 . . . . 45.77(12) ?
    O1L Sm1 C8 C1 . . . . 128.51(11) ?
    N1 Sm1 C8 C1 . . . . 123.2(3) ?
    C2 Sm1 C8 C1 . . . . -21.27(10) ?
    C7 Sm1 C8 C1 . . . . -149.47(17) ?
    C5 Sm1 C8 C1 . . . . -106.95(11) ?
    C3 Sm1 C8 C1 . . . . -46.69(10) ?
    C4 Sm1 C8 C1 . . . . -76.69(11) ?
    C6 Sm1 C8 C1 . . . . -132.10(12) ?
    C15 Sm1 C8 C1 . . . . 50.55(16) ?
    C16 N1 C15 N2 . . . . -172.00(16) ?
    Sm1 N1 C15 N2 . . . . 12.94(17) ?
    C16 N1 C15 Sm1 . . . . 175.06(17) ?
    C28 N2 C15 N1 . . . . -171.97(16) ?
    Sm1 N2 C15 N1 . . . . -13.42(18) ?
    C28 N2 C15 Sm1 . . . . -158.55(18) ?
    N2 Sm1 C15 N1 . . . . 166.92(17) ?
    O1L Sm1 C15 N1 . . . . 81.37(11) ?
    C2 Sm1 C15 N1 . . . . -142.24(11) ?
    C8 Sm1 C15 N1 . . . . 158.28(12) ?
    C7 Sm1 C15 N1 . . . . 63.6(3) ?
    C1 Sm1 C15 N1 . . . . -171.87(10) ?
    C5 Sm1 C15 N1 . . . . -49.45(13) ?
    C3 Sm1 C15 N1 . . . . -110.53(11) ?
    C4 Sm1 C15 N1 . . . . -79.15(11) ?
    C6 Sm1 C15 N1 . . . . -17.31(16) ?
    O1L Sm1 C15 N2 . . . . -85.55(11) ?
    N1 Sm1 C15 N2 . . . . -166.92(17) ?
    C2 Sm1 C15 N2 . . . . 50.84(12) ?
    C8 Sm1 C15 N2 . . . . -8.64(17) ?
    C7 Sm1 C15 N2 . . . . -103.3(3) ?
    C1 Sm1 C15 N2 . . . . 21.21(13) ?
    C5 Sm1 C15 N2 . . . . 143.63(11) ?
    C3 Sm1 C15 N2 . . . . 82.55(11) ?
    C4 Sm1 C15 N2 . . . . 113.93(11) ?
    C6 Sm1 C15 N2 . . . . 175.77(11) ?
    C15 N1 C16 C21 . . . . 52.3(2) ?
    Sm1 N1 C16 C21 . . . . -138.5(2) ?
    C15 N1 C16 C17 . . . . -128.79(18) ?
    Sm1 N1 C16 C17 . . . . 40.5(3) ?
    C21 C16 C17 C18 . . . . -0.8(3) ?
    N1 C16 C17 C18 . . . . -179.80(18) ?
    C21 C16 C17 C22 . . . . -176.26(17) ?
    N1 C16 C17 C22 . . . . 4.8(3) ?
    C16 C17 C18 C19 . . . . -0.8(3) ?
    C22 C17 C18 C19 . . . . 174.6(2) ?
    C17 C18 C19 C20 . . . . 1.4(4) ?
    C18 C19 C20 C21 . . . . -0.3(4) ?
    C19 C20 C21 C16 . . . . -1.3(4) ?
    C19 C20 C21 C25 . . . . 177.9(2) ?
    C17 C16 C21 C20 . . . . 1.8(3) ?
    N1 C16 C21 C20 . . . . -179.24(19) ?
    C17 C16 C21 C25 . . . . -177.29(18) ?
    N1 C16 C21 C25 . . . . 1.6(3) ?
    C18 C17 C22 C23 . . . . -91.7(2) ?
    C16 C17 C22 C23 . . . . 83.7(2) ?
    C18 C17 C22 C24 . . . . 32.6(3) ?
    C16 C17 C22 C24 . . . . -152.04(18) ?
    C20 C21 C25 C26 . . . . -59.2(3) ?
    C16 C21 C25 C26 . . . . 120.0(2) ?
    C20 C21 C25 C27 . . . . 65.1(3) ?
    C16 C21 C25 C27 . . . . -115.8(2) ?
    C15 N2 C28 C29 . . . . 66.6(2) ?
    Sm1 N2 C28 C29 . . . . -76.8(2) ?
    C15 N2 C28 C33 . . . . -114.88(19) ?
    Sm1 N2 C28 C33 . . . . 101.8(2) ?
    C33 C28 C29 C30 . . . . 1.8(3) ?
    N2 C28 C29 C30 . . . . -179.67(17) ?
    C33 C28 C29 C34 . . . . -177.38(17) ?
    N2 C28 C29 C34 . . . . 1.1(3) ?
    C28 C29 C30 C31 . . . . -0.6(3) ?
    C34 C29 C30 C31 . . . . 178.6(2) ?
    C29 C30 C31 C32 . . . . -1.1(3) ?
    C30 C31 C32 C33 . . . . 1.7(4) ?
    C31 C32 C33 C28 . . . . -0.5(3) ?
    C31 C32 C33 C37 . . . . 176.2(2) ?
    C29 C28 C33 C32 . . . . -1.3(3) ?
    N2 C28 C33 C32 . . . . -179.86(17) ?
    C29 C28 C33 C37 . . . . -177.94(18) ?
    N2 C28 C33 C37 . . . . 3.5(3) ?
    C30 C29 C34 C36 . . . . -47.3(2) ?
    C28 C29 C34 C36 . . . . 131.83(19) ?
    C30 C29 C34 C35 . . . . 75.8(2) ?
    C28 C29 C34 C35 . . . . -105.1(2) ?
    C32 C33 C37 C39 . . . . 32.4(3) ?
    C28 C33 C37 C39 . . . . -150.99(19) ?
    C32 C33 C37 C38 . . . . -90.5(2) ?
    C28 C33 C37 C38 . . . . 86.1(2) ?
    C10L C5L C6L C7L . . . . 0.0 ?
    C11L C5L C6L C7L . . . . -178.0(3) ?
    C5L C6L C7L C8L . . . . 0.0 ?
    C6L C7L C8L C9L . . . . 0.0 ?
    C7L C8L C9L C10L . . . . 0.0 ?
    C8L C9L C10L C5L . . . . 0.0 ?
    C6L C5L C10L C9L . . . . 0.0 ?
    C11L C5L C10L C9L . . . . 178.1(3) ?
    C46 C41 C42 C43 . . . . 0.0 ?
    C47 C41 C42 C43 . . . . 178.6(16) ?
    C41 C42 C43 C44 . . . . 0.0 ?
    C42 C43 C44 C45 . . . . 0.0 ?
    C43 C44 C45 C46 . . . . 0.0 ?
    C44 C45 C46 C41 . . . . 0.0 ?
    C42 C41 C46 C45 . . . . 0.0 ?
    C47 C41 C46 C45 . . . . -178.6(16) ?
data_global
_journal_date_recd_electronic     2010-11-04
_journal_date_accepted     2010-11-21
_journal_name_full     'Acta Crystallographica, Section E'
_journal_year     2010
_journal_volume     66
_journal_issue     12
_journal_page_first     m1675
_journal_page_last     m1676
_journal_paper_category     QM
_journal_coeditor_code     ZS2077
_publ_contact_author_name     'Frank T. Edelmann'
_publ_contact_author_address
;
Chemisches Institut der Otto-von-Guericke-Universit\"at
Universit\"atsplatz 2
D-39106 Magdeburg
Germany
;
_publ_contact_author_email     'frank.edelmann@ovgu.de'
_publ_contact_author_fax     '+49-391-67-12933'
_publ_contact_author_phone     '+49-391-67-18327'
_publ_section_title
;\
[<i>N</i>,<i>N</i>'-Bis(2,6-diisopropylphenyl)methanimidamidato][\h^8^-1,4-\
bis(trimethylsilyl)cyclooctatetraenyl](tetrahydrofuran)samarium(III) toluene
monosolvate
;
loop_
    _publ_author_name
    _publ_author_footnote
    _publ_author_address
    'Edelmann, Anja' ?
;
Chemisches Institut der Otto-von-Guericke-Universit\"at
Universit\"atsplatz 2
D-39106 Magdeburg
Germany
;
    'Hrib, Cristian G.' ?
;
Chemisches Institut der Otto-von-Guericke-Universit\"at
Universit\"atsplatz 2
D-39106 Magdeburg
Germany
;
    'Hilfert, Liane' ?
;
Chemisches Institut der Otto-von-Guericke-Universit\"at
Universit\"atsplatz 2
D-39106 Magdeburg
Germany
;
    'Blaurock, Steffen' ?
;
Chemisches Institut der Otto-von-Guericke-Universit\"at
Universit\"atsplatz 2
D-39106 Magdeburg
Germany
;
    'Edelmann, Frank T.' .
;
Chemisches Institut der Otto-von-Guericke-Universit\"at
Universit\"atsplatz 2
D-39106 Magdeburg
Germany
;
