# Supplementary material for: [N,N′-Bis(2,6-diisopropyl­phen­yl)methanimidamidato][η8-1,4-bis­(tri­methyl­sil­yl)cyclo­octa­tetra­enyl](tetra­hydro­furan)­samarium(III) toluene monosolvate
Source: Acta Crystallogr Sect E Struct Rep Online. 2010 Nov 27;66(Pt 12):m1675–6. doi: 10.1107/S1600536810048531 (PMC3011607; doi:10.1107/S1600536810048531)
Supplement: Supplementary file 2 [file e-66-m1675-Isup2.hkl]

# 
# h,k,l, Fc-squared, Fo-squared, sigma(Fo-squared) and status flag 
# 
data_I
_shelx_title ' ip2_223a in P2(1)/n' 
_shelx_refln_list_code          4 
_shelx_F_calc_maximum      374.71 
_exptl_crystal_F_000      1948.00 
_reflns_d_resolution_high  0.7264 
 
loop_ 
 _symmetry_equiv_pos_as_xyz 
 'x, y, z' 
 '-x+1/2, y+1/2, -z+1/2' 
 '-x, -y, -z' 
 'x-1/2, -y-1/2, z-1/2' 
 
_cell_length_a    18.4896 
_cell_length_b    11.1655 
_cell_length_c    24.8647 
_cell_angle_alpha  90.000 
_cell_angle_beta  107.804 
_cell_angle_gamma  90.000 
 
_shelx_F_squared_multiplier     1.000 
 
loop_ 
 _refln_index_h 
 _refln_index_k 
 _refln_index_l 
 _refln_F_squared_calc 
 _refln_F_squared_meas 
 _refln_F_squared_sigma 
 _refln_observed_status 
   2   0   0     1964.54     2171.11    121.03 o 
   4   0   0     3581.12     3164.34    115.67 o 
   6   0   0    93833.00    94691.05    325.03 o 
   8   0   0       58.93       90.53     81.74 o 
  10   0   0    10251.08     9295.34    108.39 o 
  12   0   0     2953.82     2738.61     92.32 o 
  14   0   0     1784.95     1708.15     89.02 o 
  16   0   0    15712.29    15313.82    124.33 o 
  18   0   0     3483.84     3395.27    100.97 o 
  20   0   0     2617.42     2476.36    104.96 o 
  22   0   0     4778.92     4681.39    120.89 o 
  24   0   0        2.04      180.79     98.22 o 
   1   1   0     1559.77     1657.73    125.84 o 
   2   1   0    51606.00    47683.82    357.04 o 
   3   1   0      354.80      336.44     96.58 o 
   4   1   0    30786.26    29950.51    225.85 o 
   5   1   0      567.17      640.18     88.06 o 
   6   1   0      440.42      303.88     76.11 o 
   7   1   0      374.04      312.26     76.79 o 
   8   1   0     6856.92     6373.60    109.35 o 
   9   1   0        1.30       31.87     72.81 o 
  10   1   0      636.59      601.02     68.96 o 
  11   1   0      553.42      697.87     81.74 o 
  12   1   0     7017.09     6934.38    100.97 o 
  13   1   0      486.38      447.02     78.85 o 
  14   1   0    19700.57    18942.91    137.24 o 
  15   1   0      653.71      583.44     88.88 o 
  16   1   0       46.81       87.51     81.33 o 
  17   1   0        0.98       33.25     89.02 o 
  18   1   0     6863.32     6811.70    105.64 o 
  19   1   0      184.87      224.75     94.24 o 
  20   1   0     6381.23     6471.97    107.43 o 
  21   1   0     1163.48     1241.48    107.57 o 
  22   1   0     2474.74     2583.51    105.78 o 
  23   1   0      174.11      200.30    108.53 o 
  24   1   0      922.85      967.27    114.98 o 
   0   2   0   100155.41    94307.08    494.14 o 
   1   2   0     9596.84     9285.45    175.43 o 
   2   2   0     4832.39     4647.74    133.26 o 
   3   2   0       69.21       87.10     75.97 o 
   4   2   0      921.65      833.05     84.90 o 
   5   2   0     2475.36     2513.86     92.87 o 
   6   2   0    20737.38    18564.98    155.92 o 
   7   2   0     1581.93     1793.59     91.36 o 
   8   2   0     1743.69     1840.03     89.57 o 
   9   2   0     2354.43     2474.02     90.26 o 
  10   2   0     9285.32     8380.54    108.94 o 
  11   2   0      230.62      318.99     70.47 o 
  12   2   0     1343.36     1432.98     83.66 o 
  13   2   0      224.97      188.21     79.68 o 
  14   2   0     4748.63     4811.90     96.58 o 
  15   2   0     1017.76      943.64     86.55 o 
  16   2   0    18914.91    18790.83    135.73 o 
  17   2   0      894.20      946.66     85.31 o 
  18   2   0      508.89      609.68     87.23 o 
  19   2   0      637.52      615.72     98.09 o 
  20   2   0     4968.23     5132.68    107.57 o 
  21   2   0       13.69       35.99     97.81 o 
  22   2   0     4668.43     4571.90    113.75 o 
  23   2   0      114.16      140.26    116.36 o 
   1   3   0     2831.63     2845.21    111.55 o 
   2   3   0    33318.24    30155.76    232.30 o 
   3   3   0       49.27       47.40     84.35 o 
   4   3   0     8385.27     7716.19    123.91 o 
   5   3   0     3651.90     3077.11     94.24 o 
   6   3   0     6228.36     5629.85    105.92 o 
   7   3   0        7.39       43.41     75.42 o 
   8   3   0    29103.27    28007.59    162.38 o 
   9   3   0        4.83       15.39     76.11 o 
  10   3   0     5283.96     4936.78     93.14 o 
  11   3   0      758.24      678.50     77.89 o 
  12   3   0     3100.03     3191.54     81.46 o 
  13   3   0     1411.96     1287.50     85.72 o 
  14   3   0    27881.10    27237.32    146.58 o 
  15   3   0     1303.11     1271.84     92.32 o 
  16   3   0        2.22       28.99     81.46 o 
  17   3   0      140.15      204.00     83.25 o 
  18   3   0     3947.15     3903.57    105.51 o 
  19   3   0       48.73      137.38     95.20 o 
  20   3   0     3998.65     4110.04    112.24 o 
  21   3   0     1766.91     1789.33    107.70 o 
  22   3   0     1229.32     1251.23     99.05 o 
  23   3   0       25.84        6.18    117.05 o 
   0   4   0   140405.95   133884.28    428.20 o 
   1   4   0    15009.96    14928.48    161.69 o 
   2   4   0    13642.44    12719.46    150.57 o 
   3   4   0     1717.09     1601.68     93.69 o 
   4   4   0    11304.41     9733.98    128.86 o 
   5   4   0     6450.84     6818.98    110.04 o 
   6   4   0    40804.54    41401.43    211.01 o 
   7   4   0     2218.31     1950.89     81.33 o 
   8   4   0      235.74      248.79     76.79 o 
   9   4   0       44.05       91.49     69.38 o 
  10   4   0     7264.21     6798.24    102.21 o 
  11   4   0     1698.10     1743.45     84.35 o 
  12   4   0     9885.67     9792.50    111.55 o 
  13   4   0       89.67      114.02     79.82 o 
  14   4   0     1943.49     1793.59     94.52 o 
  15   4   0     3893.39     3739.68     89.02 o 
  16   4   0     8891.50     9013.99    115.81 o 
  17   4   0     1806.80     1799.64     88.61 o 
  18   4   0      401.66      374.35     90.12 o 
  19   4   0      541.33      631.66     94.38 o 
  20   4   0     2889.97     2871.04    103.44 o 
  21   4   0       15.44       17.17     92.87 o 
  22   4   0     2615.25     2714.84    112.79 o 
  23   4   0     1038.75     1008.48    122.95 o 
   1   5   0    20751.59    20718.23    173.23 o 
   2   5   0    26741.01    25702.82    186.70 o 
   3   5   0        3.05       38.74     79.13 o 
   4   5   0     6166.77     5343.00    105.64 o 
   5   5   0     6998.72     6007.63    109.49 o 
   6   5   0     2158.84     2025.90     90.12 o 
   7   5   0       56.85      149.47     71.44 o 
   8   5   0    16606.68    15800.41    134.35 o 
   9   5   0      454.35      470.38     81.60 o 
  10   5   0     1114.31     1064.12     81.05 o 
  11   5   0     2895.63     2827.63     89.30 o 
  12   5   0     7472.20     7456.13    110.86 o 
  13   5   0       28.64       16.62     84.49 o 
  14   5   0    12259.42    11832.96    116.63 o 
  15   5   0     2344.08     2274.41    101.66 o 
  16   5   0       83.73       68.83     79.27 o 
  17   5   0     2011.39     2076.59    100.42 o 
  18   5   0     4632.25     4662.71     99.46 o 
  19   5   0       76.33       19.10     93.00 o 
  20   5   0      771.67      743.48    106.88 o 
  21   5   0     2408.88     2319.47    116.77 o 
  22   5   0      818.44      825.50    115.12 o 
   0   6   0    16084.97    15596.54    143.42 o 
   1   6   0    17586.87    17644.15    150.70 o 
   2   6   0     2967.70     2398.60     96.16 o 
   3   6   0     3781.61     3542.13     95.75 o 
   4   6   0    12999.00    12583.73    132.71 o 
   5   6   0      226.41      322.70     74.18 o 
   6   6   0     9190.89     8784.43    115.26 o 
   7   6   0     6127.46     5502.22    100.42 o 
   8   6   0      111.70       60.31     77.21 o 
   9   6   0     3826.98     3678.95     97.13 o 
  10   6   0     8084.75     7862.36    113.89 o 
  11   6   0     3142.74     3170.66     93.28 o 
  12   6   0     4730.96     4930.60    102.48 o 
  13   6   0     2106.79     2089.92     92.45 o 
  14   6   0     3619.72     3840.92    101.66 o 
  15   6   0     2713.07     2827.63     96.58 o 
  16   6   0     5163.05     5093.25    106.60 o 
  17   6   0      737.87      757.08     99.19 o 
  18   6   0      184.59      244.39     93.55 o 
  19   6   0     2964.98     2898.10    110.86 o 
  20   6   0     1010.84     1048.74    109.49 o 
  21   6   0       69.26      179.14    105.92 o 
  22   6   0     2618.95     2601.37    123.23 o 
   1   7   0    11031.32    10639.57    127.35 o 
   2   7   0     5486.36     5303.03    107.43 o 
   3   7   0     2137.37     2192.95     91.08 o 
   4   7   0     1438.53     1363.19     88.75 o 
   5   7   0     4445.44     3912.91     94.10 o 
   6   7   0      791.87      748.29     86.41 o 
   7   7   0       21.27       58.80     87.37 o 
   8   7   0    15601.40    14827.10    136.69 o 
   9   7   0     3287.21     3014.19     96.44 o 
  10   7   0      569.84      493.60     81.60 o 
  11   7   0     4037.59     3910.44     94.24 o 
  12   7   0     8251.79     8292.35    108.94 o 
  13   7   0        5.65       36.68     93.14 o 
  14   7   0     6752.95     6932.32    111.00 o 
  15   7   0     3063.76     3120.66    103.44 o 
  16   7   0       13.08       31.73    102.62 o 
  17   7   0     2940.99     3013.09    105.64 o 
  18   7   0     3262.33     3484.57    109.63 o 
  19   7   0       12.95       51.24    113.20 o 
  20   7   0      833.56      928.39    107.43 o 
  21   7   0     2326.31     2278.12    128.31 o 
   0   8   0     1948.07     2273.86     91.08 o 
   1   8   0     1691.29     1852.94     91.36 o 
   2   8   0     8751.81     9164.83    119.52 o 
   3   8   0     9125.09     8956.43    118.28 o 
   4   8   0     2049.79     1936.33     93.97 o 
   5   8   0      295.17      297.01     85.31 o 
   6   8   0     6484.83     6221.25    102.21 o 
   7   8   0     2119.41     2049.11     82.70 o 
   8   8   0      766.05      737.30     89.43 o 
   9   8   0     5280.89     5016.46    111.14 o 
  10   8   0     2394.65     2371.54    103.58 o 
  11   8   0     1759.87     1827.25    100.42 o 
  12   8   0      872.00      834.15     88.20 o 
  13   8   0     6610.77     6726.39    114.98 o 
  14   8   0     3034.64     3263.94    112.51 o 
  15   8   0     2832.26     2903.74    100.83 o 
  16   8   0     2348.08     2265.62    108.39 o 
  17   8   0      264.38      245.77     95.61 o 
  18   8   0      137.92      132.16    102.90 o 
  19   8   0     1060.11     1059.59    116.91 o 
  20   8   0      503.38      488.92    114.02 o 
   1   9   0     7921.43     7947.67    116.50 o 
   2   9   0    12202.82    11768.54    129.13 o 
   3   9   0      291.81      344.54     87.92 o 
   4   9   0     5198.10     5203.70    111.14 o 
   5   9   0    11245.47    10422.79    124.19 o 
   6   9   0      106.30       56.74     84.21 o 
   7   9   0     1770.17     1709.66     96.16 o 
   8   9   0     7098.70     6879.98    114.57 o 
   9   9   0     2687.30     2668.82    104.82 o 
  10   9   0      318.48      257.03     96.99 o 
  11   9   0     2460.78     2415.64    101.38 o 
  12   9   0     3893.33     3868.81    107.43 o 
  13   9   0      437.02      441.94     97.68 o 
  14   9   0     2438.28     2480.75    106.33 o 
  15   9   0     3344.10     3400.90    118.83 o 
  16   9   0       18.82       77.89    111.69 o 
  17   9   0     3093.93     3125.88    114.57 o 
  18   9   0     1316.92     1357.56    118.83 o 
  19   9   0       58.10       79.27    127.35 o 
   0  10   0     3271.19     3201.16    104.54 o 
   1  10   0     1467.43     1544.67     94.38 o 
   2  10   0     3558.19     3493.50    104.96 o 
   3  10   0     9012.35     9326.80    120.07 o 
   4  10   0     1128.00     1125.80     93.42 o 
   5  10   0       17.75       59.76     91.77 o 
   6  10   0     1096.94      985.27     98.09 o 
   7  10   0     5139.73     4837.59    109.49 o 
   8  10   0       24.11       73.08     85.86 o 
   9  10   0     4840.60     4711.07    115.12 o 
  10  10   0     1361.03     1356.32    106.88 o 
  11  10   0      796.15      889.38     97.95 o 
  12  10   0      510.18      558.99    108.39 o 
  13  10   0     9347.98     9176.51    137.24 o 
  14  10   0     1471.14     1548.65    118.01 o 
  15  10   0      692.28      586.60    102.76 o 
  16  10   0      811.51      771.37    121.44 o 
  17  10   0     1342.32     1353.71    118.97 o 
  18  10   0       74.06      125.70    122.13 o 
   1  11   0     3683.45     3715.77    103.44 o 
   2  11   0       17.12       62.09     88.75 o 
   3  11   0      155.76      177.08     89.30 o 
   4  11   0       85.90      131.33     98.36 o 
   5  11   0     6486.56     6158.33    117.73 o 
   6  11   0       94.48      119.93     96.03 o 
   7  11   0     3132.68     2969.81    108.12 o 
   8  11   0     3340.72     3071.75    112.24 o 
   9  11   0     2195.70     2276.89    111.55 o 
  10  11   0       30.35       29.81    106.88 o 
  11  11   0     5343.13     5099.71    130.51 o 
  12  11   0     1084.42     1017.96    116.91 o 
  13  11   0        1.76       38.60    106.47 o 
  14  11   0     1426.65     1311.26    118.97 o 
  15  11   0     2869.58     2584.06    136.55 o 
  16  11   0      278.74      282.31    122.54 o 
   0  12   0      173.22      225.30     93.69 o 
   1  12   0      185.65      185.60     99.05 o 
   2  12   0      493.60      605.70     96.16 o 
   3  12   0     7675.28     7816.61    130.65 o 
   4  12   0      792.47      796.37    105.51 o 
   5  12   0      452.71      462.96    101.38 o 
   6  12   0      924.30      823.03    105.51 o 
   7  12   0     3638.08     3329.74    106.88 o 
   8  12   0      271.73      319.68    108.53 o 
   9  12   0     6029.47     5721.20    125.29 o 
  10  12   0      160.14      151.11    115.95 o 
  11  12   0      491.03      476.84    119.24 o 
  12  12   0      329.21      349.62    115.26 o 
  13  12   0     5537.54     5280.63    138.61 o 
  14  12   0      148.97      187.52    123.91 o 
   1  13   0     5544.59     6013.54    121.44 o 
   2  13   0        8.65       51.10     99.87 o 
   3  13   0      160.12      177.08    109.49 o 
   4  13   0      475.46      479.03    109.63 o 
   5  13   0     5078.20     4854.49    125.84 o 
   6  13   0        3.22        7.42    111.28 o 
   7  13   0     2061.07     1965.31    120.07 o 
   8  13   0     1451.83     1465.13    122.54 o 
   9  13   0     1658.79     1563.08    127.62 o 
  10  13   0      446.09      420.24    126.39 o 
  11  13   0     3311.09     3001.69    132.57 o 
  12  13   0        4.02       48.91    123.78 o 
   0  14   0      680.63      700.21    117.32 o 
   1  14   0      660.32      736.07    121.44 o 
   2  14   0        1.91       82.43    128.04 o 
   3  14   0     6766.74     6679.40    139.57 o 
   4  14   0        3.34       50.28    118.14 o 
   5  14   0       64.39       80.50    119.24 o 
   6  14   0       94.65       91.63    121.03 o 
   7  14   0     3313.84     2991.80    142.19 o 
   8  14   0      173.04      197.69    130.51 o 
   9  14   0     2813.70     2622.11    145.48 o 
   1  15   0     3214.79     3272.73    141.64 o 
   2  15   0       22.92       13.74    130.51 o 
   3  15   0        3.22        3.98    130.10 o 
   4  15   0      405.88      388.78    130.51 o 
 -23   0   1     3275.29     3256.66    122.27 o 
 -21   0   1        3.67       22.94     89.30 o 
 -19   0   1     7067.41     7090.71    104.68 o 
 -17   0   1     5645.43     5590.56    105.64 o 
 -15   0   1    26539.18    26080.74    151.53 o 
 -13   0   1    37787.94    37777.70    169.39 o 
 -11   0   1     6672.33     6855.66     93.00 o 
  -9   0   1      604.71      904.35     76.93 o 
  -7   0   1    44435.14    44480.88    216.51 o 
  -5   0   1     2070.11     2135.52     86.96 o 
  -3   0   1      994.81     1173.47    105.64 o 
   5   0   1     8158.27     8855.59    132.29 o 
   7   0   1    49210.01    47002.56    219.39 o 
   9   0   1    21220.02    20797.77    150.15 o 
  11   0   1     3880.12     3628.54     91.77 o 
  13   0   1     9326.12     8824.96    111.55 o 
  15   0   1     5023.97     4940.90    100.42 o 
  17   0   1     2944.22     2740.95     88.20 o 
  19   0   1     9040.74     9085.29    111.28 o 
  21   0   1      313.17      456.09    104.27 o 
  23   0   1     1730.18     1770.79    119.93 o 
 -24   1   1       26.58       71.99     97.26 o 
 -23   1   1      742.49      789.23     98.36 o 
 -22   1   1        4.67       76.79    101.11 o 
 -21   1   1     6230.75     6336.79    113.47 o 
 -20   1   1      174.84      209.91     92.18 o 
 -19   1   1      105.98      143.97     83.66 o 
 -18   1   1      342.15      376.96     82.84 o 
 -17   1   1    12592.14    12692.26    122.54 o 
 -16   1   1      857.07      758.60     88.75 o 
 -15   1   1    11331.33    10921.61    111.14 o 
 -14   1   1      519.84      592.09     78.99 o 
 -13   1   1       14.40       45.47     73.22 o 
 -12   1   1      118.73      137.38     73.63 o 
 -11   1   1    25033.79    24496.10    150.98 o 
 -10   1   1     1868.94     1746.75     85.72 o 
  -9   1   1     5760.48     6084.01    101.93 o 
  -8   1   1     1130.78     1205.35     84.07 o 
  -7   1   1     2115.65     1884.81     84.76 o 
  -6   1   1     1590.52     1582.72     87.37 o 
  -5   1   1      250.74      210.74     76.52 o 
  -4   1   1    23679.53    23849.74    200.43 o 
  -3   1   1     9629.81     9881.39    159.91 o 
  -2   1   1      216.39      233.95     96.16 o 
  -1   1   1   118668.41   115261.19    658.31 o 
   0   1   1      741.64      858.06    120.34 o 
   1   1   1    92843.73    80248.75    470.79 o 
   2   1   1     6625.90     5739.47    147.82 o 
   3   1   1     8065.22     7780.21    153.45 o 
   4   1   1    20935.66    19718.95    189.85 o 
   5   1   1    93386.71    87087.09    329.02 o 
   6   1   1     8000.96     7415.75    114.30 o 
   7   1   1    11967.92    11527.30    129.55 o 
   8   1   1     3892.68     3977.48     96.71 o 
   9   1   1      879.92      685.37     75.69 o 
  10   1   1     1540.57     1594.26     81.33 o 
  11   1   1     1354.29     1386.82     79.40 o 
  12   1   1     1131.87     1053.27     80.50 o 
  13   1   1      213.43      186.01     69.92 o 
  14   1   1     1219.81     1204.25     89.57 o 
  15   1   1    11063.12    10780.79    113.34 o 
  16   1   1        6.83       42.31     82.15 o 
  17   1   1     3751.40     3739.40    100.29 o 
  18   1   1       14.71       57.15     92.32 o 
  19   1   1       19.00       56.19     80.23 o 
  20   1   1      102.17      110.73     93.55 o 
  21   1   1     7834.68     7794.91    117.18 o 
  22   1   1      145.71      167.60     99.60 o 
  23   1   1     1354.42     1402.07    113.20 o 
 -24   2   1        0.06       43.41    118.01 o 
 -23   2   1     2229.35     2300.38    111.55 o 
 -22   2   1      222.35      232.30    107.70 o 
 -21   2   1      111.05       68.55    101.80 o 
 -20   2   1      240.73      243.71     88.20 o 
 -19   2   1     4196.66     4384.52     98.50 o 
 -18   2   1      669.40      643.34     92.87 o 
 -17   2   1     6535.78     6409.18    100.56 o 
 -16   2   1     2843.20     2930.25     94.24 o 
 -15   2   1    14046.76    13973.43    121.72 o 
 -14   2   1      734.51      739.36     83.66 o 
 -13   2   1    26936.35    26226.36    153.04 o 
 -12   2   1      536.68      537.28     77.34 o 
 -11   2   1      659.48      681.39     68.96 o 
 -10   2   1     1133.19     1199.58     75.15 o 
  -9   2   1    20938.05    20691.17    145.89 o 
  -8   2   1      101.71       63.61     74.18 o 
  -7   2   1    21401.33    20096.74    149.33 o 
  -6   2   1    12556.60    12709.57    136.69 o 
  -5   2   1     8929.29     8614.08    117.73 o 
  -4   2   1     6851.41     7057.19    128.04 o 
  -3   2   1    12735.23    11465.62    160.59 o 
  -2   2   1    19368.47    19211.07    213.21 o 
  -1   2   1    38866.72    36084.53    300.99 o 
   0   2   1      106.41      146.72     92.87 o 
   1   2   1    21115.14    21340.00    235.33 o 
   2   2   1       41.59       66.49     98.91 o 
   3   2   1    48121.00    42179.95    265.82 o 
   4   2   1       62.95       55.50     80.09 o 
   5   2   1     2939.89     2943.30     97.68 o 
   6   2   1     9632.95     9097.10    119.93 o 
   7   2   1    20401.92    19268.63    148.50 o 
   8   2   1     2730.99     3083.56     94.93 o 
   9   2   1    22363.10    21421.19    144.38 o 
  10   2   1     1211.98     1146.00     84.07 o 
  11   2   1     4390.29     4332.87     94.10 o 
  12   2   1      563.47      530.14     74.18 o 
  13   2   1    13461.55    13035.43    122.81 o 
  14   2   1        2.95      -10.30     86.14 o 
  15   2   1     4402.77     4519.70     96.44 o 
  16   2   1       21.38      102.90     79.68 o 
  17   2   1     3302.18     3239.62     90.81 o 
  18   2   1       18.89       41.21     91.63 o 
  19   2   1     8578.11     8518.75    120.89 o 
  20   2   1      262.53      326.41     97.26 o 
  21   2   1       11.65       54.13     88.06 o 
  22   2   1      229.53      292.34    112.10 o 
  23   2   1     2068.37     1976.85    123.09 o 
 -23   3   1      807.40      781.54    104.96 o 
 -22   3   1      996.21      976.34    111.69 o 
 -21   3   1     6452.56     6536.67    114.71 o 
 -20   3   1      365.48      378.89     93.00 o 
 -19   3   1     1162.13     1192.16     89.57 o 
 -18   3   1     3436.11     3376.86     97.68 o 
 -17   3   1     8218.36     7889.15    106.60 o 
 -16   3   1       19.42       18.68     86.96 o 
 -15   3   1     9645.61     9382.71    114.44 o 
 -14   3   1     1311.31     1251.37     86.00 o 
 -13   3   1      171.99      221.45     77.07 o 
 -12   3   1     1961.04     1981.25     86.96 o 
 -11   3   1    19113.35    17890.05    128.72 o 
 -10   3   1        6.25       18.55     76.79 o 
  -9   3   1     1339.76     1386.13     83.11 o 
  -8   3   1       58.98      109.08     74.73 o 
  -7   3   1    13499.97    12800.51    127.49 o 
  -6   3   1      146.81      148.64     81.05 o 
  -5   3   1    23466.67    22205.34    170.90 o 
  -4   3   1      404.98      423.12     75.97 o 
  -3   3   1       50.85       76.38     75.69 o 
  -2   3   1      863.25      692.65     88.47 o 
  -1   3   1    71117.75    67386.01    342.07 o 
   0   3   1      238.15      222.28     92.04 o 
   1   3   1    35016.76    32634.86    250.99 o 
   2   3   1     4725.62     4511.32    119.52 o 
   3   3   1      366.17      421.34     76.52 o 
   4   3   1      706.98      728.78     80.23 o 
   5   3   1    33004.34    29977.71    191.64 o 
   6   3   1     6977.89     6402.32    115.12 o 
   7   3   1      245.47      125.43     74.87 o 
   8   3   1       14.77       84.62     78.72 o 
   9   3   1     4122.88     3828.97     89.16 o 
  10   3   1     5791.83     5881.38    102.21 o 
  11   3   1     5636.25     5528.32     98.36 o 
  12   3   1        8.45       34.07     80.50 o 
  13   3   1      203.22      245.63     84.76 o 
  14   3   1     4325.96     4219.95     93.42 o 
  15   3   1     6460.47     6324.83    108.12 o 
  16   3   1       12.94      -17.72     75.42 o 
  17   3   1     3762.54     3706.57     98.50 o 
  18   3   1       75.95       97.68     81.19 o 
  19   3   1       84.78       47.81     86.27 o 
  20   3   1      602.63      678.64     98.91 o 
  21   3   1     7100.79     7053.89    118.97 o 
  22   3   1      448.91      394.96     98.36 o 
  23   3   1      533.87      592.37    119.52 o 
 -23   4   1     2375.10     2370.03    119.38 o 
 -22   4   1      521.76      490.16    104.54 o 
 -21   4   1       69.67       78.58    105.09 o 
 -20   4   1     1193.98     1300.55    101.93 o 
 -19   4   1     4196.30     4188.21    102.35 o 
 -18   4   1       56.33       16.76     83.94 o 
 -17   4   1     3539.30     3561.91    102.35 o 
 -16   4   1     3165.03     3219.29     94.79 o 
 -15   4   1     7584.10     7304.47    105.51 o 
 -14   4   1       22.21       28.57     79.13 o 
 -13   4   1    19341.68    18797.15    136.28 o 
 -12   4   1     1662.46     1735.21     80.78 o 
 -11   4   1      443.70      396.20     76.11 o 
 -10   4   1       39.81       62.23     74.32 o 
  -9   4   1    15576.50    15534.59    131.61 o 
  -8   4   1      756.33      756.26     73.77 o 
  -7   4   1    20993.72    20829.78    156.61 o 
  -6   4   1     1096.11      909.85     85.45 o 
  -5   4   1       10.27       53.71     79.82 o 
  -4   4   1      948.56     1123.88     80.78 o 
  -3   4   1    11026.68    10083.61    133.81 o 
  -2   4   1     1277.45     1360.31     87.51 o 
  -1   4   1    19179.91    18987.01    175.02 o 
   0   4   1    35658.55    34317.59    229.83 o 
   1   4   1     9340.66     9320.20    139.30 o 
   2   4   1        3.82       25.00     83.25 o 
   3   4   1    23994.31    21717.10    180.93 o 
   4   4   1     6745.03     6442.98    111.69 o 
   5   4   1      584.08      593.88     83.66 o 
   6   4   1     1149.09      977.44     84.49 o 
   7   4   1    19935.05    17937.04    142.46 o 
   8   4   1     2050.23     2018.62     81.19 o 
   9   4   1    12145.64    11839.97    119.24 o 
  10   4   1     6614.00     6743.01    103.03 o 
  11   4   1      301.88      255.25     71.30 o 
  12   4   1      465.50      414.47     79.27 o 
  13   4   1    18479.88    18120.29    131.61 o 
  14   4   1      398.35      416.11     86.00 o 
  15   4   1     6147.84     5986.61    100.70 o 
  16   4   1      836.16      924.96     81.88 o 
  17   4   1     2801.44     2951.41    107.57 o 
  18   4   1     1303.44     1265.65     98.22 o 
  19   4   1     4686.89     4792.26    106.88 o 
  20   4   1     1917.66     1984.41    105.92 o 
  21   4   1        8.21      -40.25     96.30 o 
  22   4   1      229.17      293.71    110.86 o 
  23   4   1     2348.67     2235.54    126.80 o 
 -22   5   1      873.51      919.46    107.98 o 
 -21   5   1     2088.73     2177.01    104.41 o 
 -20   5   1      713.06      699.39     92.04 o 
 -19   5   1      727.21      705.71    104.96 o 
 -18   5   1     1610.40     1668.44    100.97 o 
 -17   5   1     3208.31     3299.25     92.18 o 
 -16   5   1      603.09      517.64     90.94 o 
 -15   5   1     9220.32     9510.06    110.86 o 
 -14   5   1     4385.48     4389.74     90.67 o 
 -13   5   1      673.02      702.68     81.33 o 
 -12   5   1     3133.12     2960.89     86.68 o 
 -11   5   1     9580.62     8844.05    108.67 o 
 -10   5   1     3211.22     3292.65     92.45 o 
  -9   5   1     6069.23     5688.09     98.09 o 
  -8   5   1     1673.22     1734.66     86.55 o 
  -7   5   1     5475.18     5253.98    102.90 o 
  -6   5   1      201.93      197.96     78.99 o 
  -5   5   1    26979.70    24918.95    163.34 o 
  -4   5   1     2325.41     2358.49     94.10 o 
  -3   5   1      785.62      709.96     85.04 o 
  -2   5   1    15028.68    14747.97    150.15 o 
  -1   5   1    18341.48    18716.79    166.64 o 
   0   5   1       67.94       96.16     86.82 o 
   1   5   1    35685.05    35480.48    213.35 o 
   2   5   1    18441.34    18666.09    167.05 o 
   3   5   1       40.29      129.13     89.16 o 
   4   5   1    13524.74    12128.46    130.10 o 
   5   5   1    35096.30    32809.88    186.01 o 
   6   5   1     1621.94     1408.80     85.45 o 
   7   5   1     1652.90     1624.48     81.46 o 
   8   5   1    10375.34    10187.46    115.67 o 
   9   5   1     1352.37     1352.20     89.57 o 
  10   5   1       41.17       25.83     71.30 o 
  11   5   1    12695.09    12151.95    116.91 o 
  12   5   1      255.98      330.94     84.90 o 
  13   5   1       40.13       29.95     84.07 o 
  14   5   1     3492.62     3437.86     90.81 o 
  15   5   1    11945.43    11799.31    125.43 o 
  16   5   1       42.42       83.11     92.18 o 
  17   5   1     3536.43     3695.44     98.77 o 
  18   5   1      384.86      404.85    100.97 o 
  19   5   1      341.67      427.52     95.48 o 
  20   5   1     1651.92     1664.46    103.58 o 
  21   5   1     2832.22     2675.69    123.91 o 
  22   5   1      228.66      276.81    109.21 o 
 -22   6   1      244.27      259.23    109.76 o 
 -21   6   1       10.67       54.95    101.66 o 
 -20   6   1      600.33      657.21    101.38 o 
 -19   6   1     3594.40     3643.24    118.28 o 
 -18   6   1      208.73      254.15    102.76 o 
 -17   6   1      457.54      466.12     94.24 o 
 -16   6   1     3233.13     3431.95    101.66 o 
 -15   6   1     2303.73     2404.65     95.20 o 
 -14   6   1      235.96      285.06     86.27 o 
 -13   6   1     7204.68     7185.23    109.08 o 
 -12   6   1     2022.93     2068.35     95.20 o 
 -11   6   1      277.72      288.90     79.40 o 
 -10   6   1     2067.89     2181.55     83.94 o 
  -9   6   1    12295.96    11894.23    120.34 o 
  -8   6   1        0.20       39.29     86.27 o 
  -7   6   1    10681.41     9884.41    118.01 o 
  -6   6   1     6736.58     6502.19    106.74 o 
  -5   6   1      508.86      636.47     82.15 o 
  -4   6   1     1718.41     1735.21     85.04 o 
  -3   6   1    23575.32    22380.90    162.65 o 
  -2   6   1      557.51      581.93     81.46 o 
  -1   6   1      903.29     1294.09     88.33 o 
   0   6   1    20874.45    20651.74    162.10 o 
   1   6   1     3789.01     3431.81     98.22 o 
   2   6   1     3635.60     3457.64    100.56 o 
   3   6   1     6222.03     5587.95    110.45 o 
   4   6   1     7342.54     6951.00    106.47 o 
   5   6   1       86.25       99.32     80.50 o 
   6   6   1    16328.60    14978.07    131.88 o 
   7   6   1    11298.83    10937.27    124.33 o 
   8   6   1      383.61      338.08     87.10 o 
   9   6   1     2588.94     2429.10     97.26 o 
  10   6   1     4531.60     4197.42     98.91 o 
  11   6   1        4.90       69.10     82.98 o 
  12   6   1       48.58       52.89     91.63 o 
  13   6   1    10881.78    10897.84    115.53 o 
  14   6   1      776.08      826.32     92.45 o 
  15   6   1     1522.95     1424.46     99.87 o 
  16   6   1     2611.48     2634.75    103.44 o 
  17   6   1     1853.43     1749.77    100.01 o 
  18   6   1     1446.23     1448.23    100.70 o 
  19   6   1     3824.06     3933.79    121.99 o 
  20   6   1     1361.96     1472.82    109.63 o 
  21   6   1        0.91       53.58    110.18 o 
 -21   7   1     1248.21     1164.54    126.52 o 
 -20   7   1      698.50      795.82    107.57 o 
 -19   7   1      107.38      186.01    102.21 o 
 -18   7   1     1922.90     1974.11    106.06 o 
 -17   7   1     1277.84     1361.41    103.58 o 
 -16   7   1      585.95      592.51     93.83 o 
 -15   7   1     4784.17     4928.40    112.92 o 
 -14   7   1     5027.90     5139.41    103.72 o 
 -13   7   1       12.25       -6.18     89.02 o 
 -12   7   1     3995.91     3883.10     96.58 o 
 -11   7   1     6151.30     6369.48    111.41 o 
 -10   7   1     1560.36     1661.02     90.94 o 
  -9   7   1     5890.93     5774.92    110.18 o 
  -8   7   1     5853.81     5599.76    106.60 o 
  -7   7   1     8992.96     8190.00    104.13 o 
  -6   7   1     2479.81     2315.08     86.55 o 
  -5   7   1    10354.93     9704.45    118.28 o 
  -4   7   1     2652.21     2807.98     94.93 o 
  -3   7   1      642.40      605.97     83.25 o 
  -2   7   1     4797.28     4495.11    100.56 o 
  -1   7   1    15187.88    14951.42    140.26 o 
   0   7   1       12.14       48.36     78.58 o 
   1   7   1    19314.20    18863.78    152.76 o 
   2   7   1     7273.13     7103.63    114.57 o 
   3   7   1       10.60       28.71     76.93 o 
   4   7   1     6605.42     6200.51    109.21 o 
   5   7   1     5303.09     4804.90    104.13 o 
   6   7   1     6637.67     6183.61    107.57 o 
   7   7   1     3438.28     3229.46    100.83 o 
   8   7   1     3877.82     3764.40    105.23 o 
   9   7   1     2040.15     2023.56     98.36 o 
  10   7   1      649.30      666.69     88.88 o 
  11   7   1     7516.14     7277.96    112.37 o 
  12   7   1     5094.27     4899.14    103.72 o 
  13   7   1       56.00       79.13     92.32 o 
  14   7   1     3898.46     3927.20    103.99 o 
  15   7   1     4765.95     5053.96    117.46 o 
  16   7   1       40.68       -0.41     95.89 o 
  17   7   1     1794.51     1785.76    109.76 o 
  18   7   1     2072.29     2143.77    109.49 o 
  19   7   1      829.64      829.62    116.63 o 
  20   7   1     2585.83     2684.90    131.47 o 
  21   7   1     2098.37     1998.29    126.94 o 
 -20   8   1     1865.66     1913.39    112.10 o 
 -19   8   1     2331.70     2247.07    119.38 o 
 -18   8   1       37.73       75.42    105.78 o 
 -17   8   1       11.44       39.98    102.62 o 
 -16   8   1     4306.99     4408.43    103.58 o 
 -15   8   1      524.79      496.07    102.07 o 
 -14   8   1       78.79      102.76     91.22 o 
 -13   8   1     8455.17     8527.13    118.14 o 
 -12   8   1     1177.81     1197.93     85.45 o 
 -11   8   1      902.75      888.42     91.08 o 
 -10   8   1     7168.44     6933.55    115.81 o 
  -9   8   1     8392.44     7850.82    118.01 o 
  -8   8   1      591.67      586.87     89.57 o 
  -7   8   1     1867.60     1835.63     93.14 o 
  -6   8   1     2737.13     2537.49     89.30 o 
  -5   8   1      135.59      192.19     83.53 o 
  -4   8   1     1625.71     1584.23     91.22 o 
  -3   8   1     8349.31     8189.59    119.79 o 
  -2   8   1     2431.91     2289.39     94.10 o 
  -1   8   1       28.36       66.35     82.01 o 
   0   8   1    15744.57    16188.09    139.30 o 
   1   8   1     3971.97     3990.53    101.80 o 
   2   8   1     2709.00     2575.82     96.16 o 
   3   8   1     3802.44     3676.21     96.99 o 
   4   8   1     2197.19     2103.93     95.34 o 
   5   8   1     1213.71     1219.63     92.59 o 
   6   8   1     1687.87     1597.97     87.65 o 
   7   8   1     3476.33     3407.64     94.38 o 
   8   8   1     1385.92     1408.11     93.00 o 
   9   8   1     6111.18     6255.05    116.77 o 
  10   8   1     5713.67     5459.63    112.92 o 
  11   8   1      119.12      102.76     97.26 o 
  12   8   1      234.26      283.27     86.55 o 
  13   8   1     7643.35     7835.02    121.58 o 
  14   8   1     1893.10     1927.54    105.64 o 
  15   8   1      110.17      151.53    100.15 o 
  16   8   1     5648.77     5855.69    114.98 o 
  17   8   1     1193.93     1182.82    116.36 o 
  18   8   1      715.30      716.15    102.90 o 
  19   8   1     2062.86     2092.39    116.08 o 
  20   8   1     1475.43     1390.12    129.68 o 
 -19   9   1       14.82       20.19    116.91 o 
 -18   9   1     2092.26     2072.06    118.97 o 
 -17   9   1      985.12      951.88    118.56 o 
 -16   9   1       62.30      109.76    106.88 o 
 -15   9   1     2319.00     2384.59    109.63 o 
 -14   9   1     3863.01     3934.75    116.36 o 
 -13   9   1       39.43       49.04     88.06 o 
 -12   9   1     3459.02     3477.97    105.51 o 
 -11   9   1     1369.30     1399.60     93.55 o 
 -10   9   1     2695.77     2653.85     96.85 o 
  -9   9   1     4947.33     4826.88    110.73 o 
  -8   9   1     6529.31     6289.39    103.31 o 
  -7   9   1      364.39      398.39     91.36 o 
  -6   9   1     1398.16     1280.22     94.65 o 
  -5   9   1     5186.28     4893.37    107.02 o 
  -4   9   1     4528.44     4557.76    107.43 o 
  -3   9   1      117.74      143.56     85.04 o 
  -2   9   1     7682.03     7629.92    116.22 o 
  -1   9   1    11414.00    11081.24    129.00 o 
   0   9   1        4.58       27.75     90.94 o 
   1   9   1     7348.78     7271.09    116.91 o 
   2   9   1     9851.70     9913.12    120.48 o 
   3   9   1     1799.35     1689.05     95.75 o 
   4   9   1     6678.15     6626.38    117.18 o 
   5   9   1     6417.99     6254.91    111.69 o 
   6   9   1     2219.18     2155.72     90.39 o 
   7   9   1     4097.91     4018.96     99.05 o 
   8   9   1     4524.29     4419.00    110.73 o 
   9   9   1      509.89      526.29     96.03 o 
  10   9   1     1558.58     1524.61    104.13 o 
  11   9   1     2181.90     2275.10     95.48 o 
  12   9   1     4923.40     4905.87    112.51 o 
  13   9   1      384.26      430.26    103.03 o 
  14   9   1     3658.83     3774.29    108.39 o 
  15   9   1     2509.70     2534.33    119.66 o 
  16   9   1        8.44       16.21    107.15 o 
  17   9   1     1761.27     1804.86    112.79 o 
  18   9   1     2082.70     2037.85    112.65 o 
  19   9   1      669.79      760.11    126.25 o 
 -18  10   1      663.18      641.96    129.00 o 
 -17  10   1        7.71      -34.48    121.99 o 
 -16  10   1     4513.96     4453.35    118.97 o 
 -15  10   1      447.42      552.80    115.95 o 
 -14  10   1      262.05      244.39    110.59 o 
 -13  10   1     3401.05     3441.29    105.51 o 
 -12  10   1     1293.80     1370.06    108.53 o 
 -11  10   1      300.04      344.27     96.44 o 
 -10  10   1     5245.03     4873.17    111.00 o 
  -9  10   1     1508.50     1371.85     86.96 o 
  -8  10   1       70.37      105.09     93.69 o 
  -7  10   1     1611.80     1412.78     99.74 o 
  -6  10   1    10761.37     9933.59    124.19 o 
  -5  10   1       82.78       97.40     92.32 o 
  -4  10   1     7088.19     7060.08    115.40 o 
  -3  10   1     3935.71     4112.24    101.25 o 
  -2  10   1     8396.77     8392.22    125.70 o 
  -1  10   1      187.38      262.80     88.75 o 
   0  10   1     9184.13     9176.51    122.54 o 
   1  10   1     1236.18     1216.06     93.00 o 
   2  10   1     3851.34     3952.47    102.62 o 
   3  10   1     1738.58     1720.23     99.32 o 
   4  10   1     6078.75     6065.60    115.53 o 
   5  10   1      285.70      283.27     86.14 o 
   6  10   1     8190.27     7944.51    117.32 o 
   7  10   1     1952.86     1675.86     92.87 o 
   8  10   1       23.16       50.97     92.45 o 
   9  10   1      746.24      732.63     96.44 o 
  10  10   1     3176.55     3165.85    111.96 o 
  11  10   1      234.77      230.66    101.80 o 
  12  10   1     2801.79     2788.34    111.14 o 
  13  10   1     4105.41     4107.02    122.81 o 
  14  10   1      931.39      961.64    109.35 o 
  15  10   1      120.43      126.25    111.69 o 
  16  10   1     4131.87     3928.98    128.17 o 
  17  10   1      743.91      671.22    118.69 o 
  18  10   1      359.72      386.72    111.55 o 
 -17  11   1       24.95       89.16    130.78 o 
 -16  11   1      122.07      230.38    116.36 o 
 -15  11   1      978.69      987.19    111.69 o 
 -14  11   1     3831.97     3664.53    121.85 o 
 -13  11   1        1.89      -27.34    112.65 o 
 -12  11   1     3975.37     3907.96    111.14 o 
 -11  11   1      291.67      337.12    108.80 o 
 -10  11   1      774.60      714.36    107.29 o 
  -9  11   1     1056.64     1051.76    105.51 o 
  -8  11   1     8555.17     8048.50    126.94 o 
  -7  11   1     1310.06     1297.25    102.90 o 
  -6  11   1     1052.45     1038.30     96.71 o 
  -5  11   1     2875.73     2963.63    109.63 o 
  -4  11   1     4687.05     4370.92    112.92 o 
  -3  11   1       37.18       46.02     93.69 o 
  -2  11   1     2427.12     2459.60    103.72 o 
  -1  11   1     2282.64     2288.97     96.58 o 
   0  11   1        4.70       29.95     90.81 o 
   1  11   1     1831.52     1741.67     98.77 o 
   2  11   1     2370.75     2575.27    103.17 o 
   3  11   1      552.64      585.50     95.06 o 
   4  11   1     2695.42     2580.63    106.88 o 
   5  11   1      273.47      298.66     97.68 o 
   6  11   1      825.48      885.26    102.76 o 
   7  11   1     1198.70     1127.73    105.64 o 
   8  11   1     6620.08     6547.39    117.05 o 
   9  11   1       33.82       61.54     99.74 o 
  10  11   1     2153.75     2185.80    110.04 o 
  11  11   1     1306.15     1280.77    108.67 o 
  12  11   1     5443.38     5161.80    135.04 o 
  13  11   1        0.68       36.54    103.31 o 
  14  11   1     3002.74     2949.21    134.63 o 
  15  11   1      992.83      913.97    114.98 o 
  16  11   1       37.65       52.75    133.39 o 
 -15  12   1      259.24      282.45    122.13 o 
 -14  12   1     1589.45     1399.18    131.06 o 
 -13  12   1      735.45      623.83    121.85 o 
 -12  12   1      955.29      981.97    116.22 o 
 -11  12   1        6.38       -2.61    114.30 o 
 -10  12   1     6531.85     6149.82    132.98 o 
  -9  12   1     1155.80     1087.48    104.68 o 
  -8  12   1       41.12       63.06    104.54 o 
  -7  12   1      373.33      406.91    105.23 o 
  -6  12   1     3642.56     3541.72    114.44 o 
  -5  12   1      552.22      537.97     99.05 o 
  -4  12   1     4494.89     4607.07    123.36 o 
  -3  12   1      847.57      881.14    108.80 o 
  -2  12   1     6895.27     7541.03    118.28 o 
  -1  12   1      163.57      199.33    101.93 o 
   0  12   1     2527.23     2700.42    112.51 o 
   1  12   1       15.70       31.32    100.29 o 
   2  12   1     2424.97     2547.38    111.82 o 
   3  12   1      177.37      216.92    107.98 o 
   4  12   1     2823.24     2904.42    117.05 o 
   5  12   1       38.02       58.11    100.70 o 
   6  12   1     3709.49     3670.71    117.59 o 
   7  12   1     1108.86     1063.71    102.48 o 
   8  12   1       12.34       10.99    110.73 o 
   9  12   1      494.95      467.08    114.85 o 
  10  12   1     3427.29     3354.06    130.78 o 
  11  12   1       73.00       29.40    107.15 o 
  12  12   1     2704.78     2652.61    137.24 o 
  13  12   1     1288.47     1319.37    136.00 o 
  14  12   1     2272.45     2174.13    141.09 o 
 -12  13   1     2228.20     2003.64    130.37 o 
 -11  13   1       48.28      117.05    125.15 o 
 -10  13   1       46.79       29.40    123.36 o 
  -9  13   1      114.57      196.72    120.89 o 
  -8  13   1     6025.09     5596.19    132.29 o 
  -7  13   1      981.02      930.32    113.20 o 
  -6  13   1     1519.58     1313.05    114.85 o 
  -5  13   1      307.23      319.95    117.46 o 
  -4  13   1     3625.78     3662.19    120.89 o 
  -3  13   1        3.52       43.69    108.39 o 
  -2  13   1     4529.75     4720.27    120.62 o 
  -1  13   1      411.92      414.19    114.85 o 
   0  13   1       95.25      140.67     98.22 o 
   1  13   1      204.72      249.06    102.90 o 
   2  13   1     6396.26     6447.51    132.57 o 
   3  13   1      232.22      271.32    110.18 o 
   4  13   1     1914.38     1865.17    114.44 o 
   5  13   1       69.63      142.19    112.65 o 
   6  13   1      517.22      534.67    114.44 o 
   7  13   1      427.44      427.93    103.31 o 
   8  13   1     4641.36     4368.31    134.63 o 
   9  13   1       58.41       49.87    125.29 o 
  10  13   1      559.01      464.06    123.09 o 
  11  13   1      413.82      416.11    135.59 o 
  12  13   1     2867.42     2618.13    139.30 o 
  -9  14   1       39.60       55.50    132.84 o 
  -8  14   1      111.21      116.36    128.04 o 
  -7  14   1      158.82      131.61    121.99 o 
  -6  14   1     3118.73     3005.81    132.29 o 
  -5  14   1       10.24       43.14    130.10 o 
  -4  14   1     4126.00     4231.35    140.54 o 
  -3  14   1       13.95       32.15    124.88 o 
  -2  14   1     3890.00     3772.51    127.76 o 
  -1  14   1      155.06      199.88    109.21 o 
   0  14   1     5726.85     6020.27    136.55 o 
   1  14   1        0.43       11.68    119.38 o 
   2  14   1     1298.99     1309.48    123.09 o 
   3  14   1       10.50       67.73    125.15 o 
   4  14   1     2657.29     2491.06    132.16 o 
   5  14   1        4.85       54.54    120.07 o 
   6  14   1     4228.21     3989.70    137.24 o 
   7  14   1      122.20      115.12    127.07 o 
   8  14   1      143.81      129.82    135.18 o 
   9  14   1       61.02       22.94    137.93 o 
  -4  15   1     2199.35     1954.46    141.64 o 
  -3  15   1      467.96      457.33    131.33 o 
  -2  15   1     2911.83     3014.87    133.39 o 
  -1  15   1       19.04       55.78    123.91 o 
   0  15   1       36.87       64.57    134.08 o 
   1  15   1       26.04       64.98    129.55 o 
   2  15   1     3474.89     3370.41    142.60 o 
   3  15   1      127.35      143.15    131.88 o 
   4  15   1     1241.65     1038.57    131.88 o 
 -24   0   2       25.24       29.54    107.15 o 
 -22   0   2     3722.62     4007.56     99.05 o 
 -20   0   2     1008.50     1100.53     98.50 o 
 -18   0   2      698.98      716.01     82.29 o 
 -16   0   2     5636.77     5498.24     94.38 o 
 -14   0   2     2010.57     2039.50     82.29 o 
 -12   0   2    33166.35    33801.60    164.71 o 
 -10   0   2    21748.31    23019.98    149.60 o 
  -8   0   2     8557.12     9492.33    114.02 o 
  -6   0   2     3887.60     3363.40     92.04 o 
  -4   0   2     3014.93     3212.01    107.98 o 
  -2   0   2    19376.02    20338.25    248.51 o 
   2   0   2     2207.27     2133.88    131.88 o 
   4   0   2    88831.88    82412.03    358.55 o 
   6   0   2    32748.71    30072.64    193.15 o 
   8   0   2      502.92      798.02     81.74 o 
  10   0   2    40649.56    38749.50    180.93 o 
  12   0   2      936.77      883.88     82.43 o 
  14   0   2      562.42      514.89     76.66 o 
  16   0   2    10666.25    10502.74    116.22 o 
  18   0   2     1766.50     1761.72     96.71 o 
  20   0   2     5190.89     5186.25    115.67 o 
  22   0   2     4101.26     4237.80    111.69 o 
 -24   1   2     2152.43     2197.62    125.01 o 
 -23   1   2      157.00      218.29    104.54 o 
 -22   1   2     1670.70     1603.05    104.27 o 
 -21   1   2       78.99      118.01     95.89 o 
 -20   1   2     1270.47     1326.51     94.24 o 
 -19   1   2       12.63       38.33     91.22 o 
 -18   1   2     8267.32     8272.15    104.41 o 
 -17   1   2      745.10      710.65     90.26 o 
 -16   1   2      819.33      828.93     87.92 o 
 -15   1   2     4105.02     3787.76     92.18 o 
 -14   1   2    35481.96    35611.13    166.64 o 
 -13   1   2      174.97      174.06     81.46 o 
 -12   1   2    18616.62    17744.16    129.55 o 
 -11   1   2     1791.56     1871.62     83.25 o 
 -10   1   2    11574.78    11176.99    110.86 o 
  -9   1   2      264.44      395.10     82.98 o 
  -8   1   2    52113.70    52919.12    219.53 o 
  -7   1   2     3996.89     4306.63     94.79 o 
  -6   1   2    16058.86    15941.77    146.72 o 
  -5   1   2     3310.05     3587.87    102.21 o 
  -4   1   2    17413.29    18873.81    186.83 o 
  -3   1   2     3321.42     3379.61    113.89 o 
  -2   1   2    10699.64    11363.00    186.83 o 
  -1   1   2     6087.01     6559.06    174.47 o 
   0   1   2     2816.22     2815.68    117.32 o 
   1   1   2      305.18      254.97     78.03 o 
   2   1   2    25179.86    22749.35    255.38 o 
   3   1   2     5921.21     5690.70    143.15 o 
   4   1   2    24459.97    21038.73    190.95 o 
   5   1   2     6661.52     6359.04    114.16 o 
   6   1   2     8931.61     8547.32    121.85 o 
   7   1   2      185.29      196.17     72.95 o 
   8   1   2    70691.70    67041.05    245.22 o 
   9   1   2     1033.60     1067.83     81.88 o 
  10   1   2       10.52       28.99     74.18 o 
  11   1   2     1424.48     1613.77     84.76 o 
  12   1   2     5299.96     5092.98     97.68 o 
  13   1   2      256.55      227.77     83.39 o 
  14   1   2     8990.01     8580.02    110.45 o 
  15   1   2      829.13      753.65     89.57 o 
  16   1   2      515.27      540.72     88.61 o 
  17   1   2        6.00       -4.53     82.98 o 
  18   1   2     5006.15     5075.39    107.43 o 
  19   1   2       79.83       69.51     89.84 o 
  20   1   2     1629.28     1622.56     98.22 o 
  21   1   2        7.92      113.20    106.19 o 
  22   1   2      636.20      629.05    111.82 o 
  23   1   2       66.28      174.33    109.08 o 
 -24   2   2       30.87       87.23    117.87 o 
 -23   2   2       97.50       70.75    104.54 o 
 -22   2   2     4173.96     4300.59    106.19 o 
 -21   2   2        4.68       -1.65     89.43 o 
 -20   2   2     3103.70     3147.03     89.84 o 
 -19   2   2      311.24      325.58     94.65 o 
 -18   2   2      145.96      156.20     80.50 o 
 -17   2   2      997.51     1041.73     91.77 o 
 -16   2   2    18375.23    18306.03    128.31 o 
 -15   2   2       68.34      120.34     77.89 o 
 -14   2   2    11243.71    11004.03    113.20 o 
 -13   2   2     1231.88     1232.13     83.25 o 
 -12   2   2    14155.10    13848.42    121.72 o 
 -11   2   2        2.98       18.00     75.83 o 
 -10   2   2    24707.73    23891.36    149.74 o 
  -9   2   2       57.61      102.21     78.17 o 
  -8   2   2     2880.05     3119.97     86.96 o 
  -7   2   2      968.74      918.09     81.46 o 
  -6   2   2    38054.30    36341.43    199.61 o 
  -5   2   2    11751.41    11858.93    138.48 o 
  -4   2   2     6511.34     5815.85    124.74 o 
  -3   2   2      199.42      273.11     91.49 o 
  -2   2   2       44.61       84.07     85.72 o 
  -1   2   2    13261.40    13310.04    192.19 o 
   0   2   2    29241.66    27879.69    275.85 o 
   1   2   2     8075.85     8031.47    165.26 o 
   2   2   2    27620.56    25434.93    249.61 o 
   3   2   2     2891.62     2252.02    103.17 o 
   4   2   2    28173.09    25370.37    202.77 o 
   5   2   2       13.39       49.46     83.94 o 
   6   2   2    31392.23    29672.74    189.85 o 
   7   2   2     4536.05     4564.49    100.01 o 
   8   2   2      171.37      189.85     74.18 o 
   9   2   2     2694.08     2656.18     84.76 o 
  10   2   2    14999.70    13619.96    124.33 o 
  11   2   2      125.93       85.04     81.05 o 
  12   2   2     1106.60     1037.88     87.10 o 
  13   2   2     1524.84     1535.74     86.00 o 
  14   2   2     5213.13     4951.34    102.07 o 
  15   2   2     1429.47     1429.00     90.53 o 
  16   2   2     7598.45     7644.89    110.18 o 
  17   2   2        1.61      -12.64     85.17 o 
  18   2   2     1226.97     1281.73     87.37 o 
  19   2   2      923.27     1002.03     95.75 o 
  20   2   2     5738.28     5798.41    117.73 o 
  21   2   2        0.01       91.08    106.88 o 
  22   2   2     3582.58     3645.71    122.95 o 
  23   2   2      110.37      114.71    119.79 o 
 -24   3   2     3081.13     2807.30    129.41 o 
 -23   3   2       15.61      -39.29    101.11 o 
 -22   3   2      958.17      975.38    109.35 o 
 -21   3   2       55.75       99.05     96.85 o 
 -20   3   2     1100.68     1157.54    101.80 o 
 -19   3   2      765.87      846.52     97.81 o 
 -18   3   2     5513.09     5478.73    102.21 o 
 -17   3   2     1588.85     1607.59     84.07 o 
 -16   3   2        9.73      -14.70     86.68 o 
 -15   3   2     2681.58     2833.13     89.30 o 
 -14   3   2    20459.73    19828.71    132.98 o 
 -13   3   2      154.35      183.81     69.79 o 
 -12   3   2    10988.37    10878.47    113.75 o 
 -11   3   2     4899.93     4514.62     85.72 o 
 -10   3   2     5398.96     5413.06     96.99 o 
  -9   3   2       25.43       75.69     77.07 o 
  -8   3   2    20937.29    19185.11    141.50 o 
  -7   3   2      873.82      954.08     79.82 o 
  -6   3   2      153.14      290.28     82.01 o 
  -5   3   2     1988.60     1819.42     89.16 o 
  -4   3   2     5237.09     4802.01     99.60 o 
  -3   3   2     3509.50     3704.78    102.76 o 
  -2   3   2     2423.51     2336.37    104.27 o 
  -1   3   2     6893.20     6745.48    135.73 o 
   0   3   2     2379.17     2175.78    110.45 o 
   1   3   2    18050.45    18212.75    188.34 o 
   2   3   2    32612.49    29375.45    213.76 o 
   3   3   2     6146.10     5627.51    108.39 o 
   4   3   2     2510.20     2170.69     97.95 o 
   5   3   2     4157.33     3845.46    105.92 o 
   6   3   2    16039.98    15427.71    141.22 o 
   7   3   2     1286.89     1198.89     79.82 o 
   8   3   2    30153.75    27773.23    164.99 o 
   9   3   2     7979.47     7538.01    107.15 o 
  10   3   2       67.28       70.06     72.67 o 
  11   3   2      259.46      344.40     69.79 o 
  12   3   2     8822.72     8700.77    113.47 o 
  13   3   2     1153.01     1133.77     88.75 o 
  14   3   2    14601.02    14203.40    119.24 o 
  15   3   2     1495.67     1370.34     85.45 o 
  16   3   2      583.09      568.19     84.49 o 
  17   3   2      306.08      350.04     87.23 o 
  18   3   2     5334.15     5275.14    113.47 o 
  19   3   2       24.82       44.92     97.54 o 
  20   3   2     2940.69     2997.84    112.37 o 
  21   3   2      134.74      129.96    109.35 o 
  22   3   2      692.90      659.27    107.98 o 
  23   3   2      190.92      227.08    120.34 o 
 -23   4   2      406.10      392.35     97.13 o 
 -22   4   2     2854.78     2730.37    110.18 o 
 -21   4   2      228.89      153.72    104.68 o 
 -20   4   2     2766.35     2815.95    108.94 o 
 -19   4   2      172.38      176.53     98.09 o 
 -18   4   2      104.22       92.18     93.55 o 
 -17   4   2      642.16      700.62     92.18 o 
 -16   4   2    11290.02    10837.81    120.20 o 
 -15   4   2     2827.40     2840.68     89.30 o 
 -14   4   2     1764.99     1851.43     80.23 o 
 -13   4   2     4420.25     4443.32    100.97 o 
 -12   4   2    10384.20    10251.07    113.34 o 
 -11   4   2      259.85      201.39     73.77 o 
 -10   4   2    15824.44    15368.50    127.90 o 
  -9   4   2       81.34      118.01     72.40 o 
  -8   4   2      294.19      365.15     73.77 o 
  -7   4   2    13141.02    13099.58    130.37 o 
  -6   4   2    39338.71    37595.68    196.04 o 
  -5   4   2      155.59      107.43     81.19 o 
  -4   4   2     9778.43     9196.84    126.94 o 
  -3   4   2      196.18      181.75     84.21 o 
  -2   4   2    21407.54    20239.06    174.19 o 
  -1   4   2     7266.37     7181.38    125.97 o 
   0   4   2    48870.16    47508.66    262.80 o 
   1   4   2     4491.20     4552.81    114.71 o 
   2   4   2    34963.68    35048.98    228.73 o 
   3   4   2    18773.73    17223.50    160.73 o 
   4   4   2    20566.91    19484.31    158.12 o 
   5   4   2       93.81       91.91     82.70 o 
   6   4   2    13108.74    12504.60    138.34 o 
   7   4   2      828.16      806.68     80.23 o 
   8   4   2      418.52      505.41     81.33 o 
   9   4   2     1068.41      887.87     78.58 o 
  10   4   2     8874.98     8076.67    109.08 o 
  11   4   2      494.44      490.02     78.03 o 
  12   4   2     3584.30     3610.27     91.63 o 
  13   4   2      700.09      696.91     84.76 o 
  14   4   2     2733.90     2571.70     88.20 o 
  15   4   2        2.68       38.88     88.06 o 
  16   4   2     9493.56     9571.46    113.89 o 
  17   4   2       32.85       34.48     86.41 o 
  18   4   2      970.85     1034.17     93.69 o 
  19   4   2      979.02     1003.40     96.99 o 
  20   4   2     3037.41     3080.95    114.16 o 
  21   4   2        0.29        2.06    116.77 o 
  22   4   2     2820.41     2725.97    116.77 o 
 -23   5   2        4.18        0.41    119.79 o 
 -22   5   2      640.06      558.57    107.43 o 
 -21   5   2     1135.24     1132.67    104.96 o 
 -20   5   2     3062.39     3116.53    105.64 o 
 -19   5   2      810.89      895.29     88.06 o 
 -18   5   2     3176.06     3090.16     98.09 o 
 -17   5   2     3248.83     3366.28    108.12 o 
 -16   5   2        7.64       84.21     81.46 o 
 -15   5   2     2328.11     2401.49     96.99 o 
 -14   5   2    13808.18    13517.89    119.66 o 
 -13   5   2        9.77        8.65     80.92 o 
 -12   5   2     6725.17     6669.24    105.51 o 
 -11   5   2    12353.19    12702.97    128.17 o 
 -10   5   2     2311.70     2189.10     86.55 o 
  -9   5   2      362.64      344.13     75.83 o 
  -8   5   2    28122.06    28034.52    166.09 o 
  -7   5   2     4706.85     4420.52     91.91 o 
  -6   5   2     4832.90     4327.65     94.10 o 
  -5   5   2      237.79      195.62     84.49 o 
  -4   5   2     5038.42     4673.01    109.49 o 
  -3   5   2      214.17      292.48     85.45 o 
  -2   5   2    48308.41    47042.27    234.78 o 
  -1   5   2    21036.97    21091.90    173.23 o 
   0   5   2      863.01      984.99     92.45 o 
   1   5   2     8559.85     8340.57    132.16 o 
   2   5   2    11559.04    10819.12    137.65 o 
   3   5   2      504.59      504.17     85.86 o 
   4   5   2    19131.68    17982.64    148.50 o 
   5   5   2    20504.62    19263.41    149.88 o 
   6   5   2     1510.39     1402.89     85.59 o 
   7   5   2     8790.74     8967.97    116.08 o 
   8   5   2     9586.83     8756.96    111.96 o 
   9   5   2     9919.46     9225.55    111.69 o 
  10   5   2     1861.36     1819.83     81.46 o 
  11   5   2     3049.62     2816.36     84.49 o 
  12   5   2     6611.66     6402.04    109.35 o 
  13   5   2       77.17       97.40     81.46 o 
  14   5   2    11216.26    11308.73    123.50 o 
  15   5   2     1089.35     1264.42     92.45 o 
  16   5   2       36.09       11.95     85.72 o 
  17   5   2     1209.36     1274.31     94.65 o 
  18   5   2     5917.76     5917.38    109.35 o 
  19   5   2       35.86      -40.39    102.90 o 
  20   5   2     1142.46     1222.65     98.36 o 
  21   5   2      599.74      633.86    115.95 o 
  22   5   2     1047.51     1112.34    121.72 o 
 -22   6   2     3109.09     3079.17    132.71 o 
 -21   6   2        8.38       40.94    111.69 o 
 -20   6   2     1984.41     1974.52    110.04 o 
 -19   6   2      742.23      759.01    102.76 o 
 -18   6   2       21.10       82.98     97.40 o 
 -17   6   2     1057.86     1073.05     93.00 o 
 -16   6   2     4948.69     5042.15    103.44 o 
 -15   6   2      897.30      878.66     86.82 o 
 -14   6   2      953.01      854.07     87.92 o 
 -13   6   2     5561.00     5724.50    104.96 o 
 -12   6   2      770.03      826.46     79.68 o 
 -11   6   2      380.87      385.34     83.80 o 
 -10   6   2     5105.07     4817.54    100.56 o 
  -9   6   2     2433.93     2486.25     87.37 o 
  -8   6   2      346.67      257.03     75.69 o 
  -7   6   2     4616.78     4370.10     99.87 o 
  -6   6   2     8882.07     8158.13    111.14 o 
  -5   6   2     2561.12     2450.12     88.06 o 
  -4   6   2     8568.61     8154.42    117.59 o 
  -3   6   2      318.87      320.36     80.78 o 
  -2   6   2     5674.78     5219.77    110.31 o 
  -1   6   2     2740.54     2643.96     95.61 o 
   0   6   2    24648.72    23964.72    172.55 o 
   1   6   2      627.20      614.21     87.78 o 
   2   6   2      521.40      563.25     84.62 o 
   3   6   2    13727.53    13142.03    141.50 o 
   4   6   2    13172.66    12631.95    127.76 o 
   5   6   2      712.15      661.33     78.03 o 
   6   6   2     7428.34     6624.87    118.28 o 
   7   6   2     5280.56     5295.61    104.96 o 
   8   6   2     1953.93     1877.12     92.45 o 
   9   6   2    12483.51    12259.79    130.23 o 
  10   6   2     3014.76     3056.64     93.28 o 
  11   6   2     3795.67     3972.80    103.72 o 
  12   6   2     1607.77     1495.49     90.39 o 
  13   6   2     1630.31     1693.17     97.26 o 
  14   6   2     2497.24     2539.55     95.61 o 
  15   6   2      400.95      467.63     82.01 o 
  16   6   2     7148.90     7204.18    107.15 o 
  17   6   2      403.48      408.83     96.58 o 
  18   6   2      118.53      157.02     94.10 o 
  19   6   2     3502.32     3580.18    121.30 o 
  20   6   2     1810.00     1826.01    112.79 o 
  21   6   2       26.41       25.96    121.17 o 
 -21   7   2     2410.08     2409.18    121.72 o 
 -20   7   2     1734.58     1855.41    112.10 o 
 -19   7   2      454.06      435.76    115.26 o 
 -18   7   2      750.91      719.31    103.17 o 
 -17   7   2     1830.87     2006.25     94.65 o 
 -16   7   2        8.08       24.59     89.30 o 
 -15   7   2     1431.66     1627.09    104.68 o 
 -14   7   2     7946.72     8290.97    116.22 o 
 -13   7   2       11.23        4.95     83.39 o 
 -12   7   2     7044.09     6937.54    113.06 o 
 -11   7   2    12548.56    12422.72    126.94 o 
 -10   7   2     1090.20     1097.78     83.80 o 
  -9   7   2      336.07      379.44     86.00 o 
  -8   7   2     6062.74     5808.98    106.19 o 
  -7   7   2     1957.67     1983.17     88.61 o 
  -6   7   2     4812.33     4266.24     96.58 o 
  -5   7   2     5766.08     5538.21    106.74 o 
  -4   7   2     7186.92     6682.29    108.80 o 
  -3   7   2     1300.88     1394.65     85.45 o 
  -2   7   2     6621.40     6758.40    109.08 o 
  -1   7   2    14676.76    14268.80    141.50 o 
   0   7   2      500.68      540.44     83.53 o 
   1   7   2     8907.41     8763.69    117.87 o 
   2   7   2     7069.71     6887.81    109.08 o 
   3   7   2       28.73       28.02     82.29 o 
   4   7   2     1652.86     1745.37     91.77 o 
   5   7   2     5681.01     5485.05    101.38 o 
   6   7   2     3191.40     2845.76     89.71 o 
   7   7   2     5351.63     5301.24    106.33 o 
   8   7   2     6716.65     6460.56    113.89 o 
   9   7   2     4146.92     4068.01    108.67 o 
  10   7   2     2976.18     3067.76     95.06 o 
  11   7   2      247.18      248.10     88.33 o 
  12   7   2     6126.01     6299.01    111.96 o 
  13   7   2      610.21      558.03     92.87 o 
  14   7   2     4329.50     4400.87    102.76 o 
  15   7   2     2537.60     2604.26    103.72 o 
  16   7   2       66.79       70.47     98.22 o 
  17   7   2     1071.19     1052.44    102.90 o 
  18   7   2     4802.76     4938.98    119.66 o 
  19   7   2      269.14      300.99    112.37 o 
  20   7   2      526.41      547.72    126.52 o 
 -21   8   2      106.18      112.37    121.85 o 
 -20   8   2      743.90      785.93    114.98 o 
 -19   8   2      825.16      852.29    117.18 o 
 -18   8   2      716.03      826.73    105.64 o 
 -17   8   2      774.62      843.36     98.22 o 
 -16   8   2     2943.59     3005.26    112.51 o 
 -15   8   2     2425.69     2492.02    106.60 o 
 -14   8   2      137.26      166.64     92.59 o 
 -13   8   2     6790.98     7099.92    116.50 o 
 -12   8   2     1474.49     1571.59     91.08 o 
 -11   8   2       99.05      117.46     86.55 o 
 -10   8   2    13347.76    13378.18    129.27 o 
  -9   8   2     2860.36     2783.67     94.65 o 
  -8   8   2      223.13      257.17     87.78 o 
  -7   8   2     7793.75     7308.45    107.57 o 
  -6   8   2     6825.71     6566.21    107.43 o 
  -5   8   2     1911.06     2061.20     94.65 o 
  -4   8   2     8482.08     8349.63    116.22 o 
  -3   8   2     5657.31     5374.46    111.69 o 
  -2   8   2     5046.68     4959.86    101.66 o 
  -1   8   2     1290.58     1344.10     89.98 o 
   0   8   2     8814.80     8429.18    118.01 o 
   1   8   2     4113.01     4114.30    100.83 o 
   2   8   2      374.09      474.23     81.74 o 
   3   8   2    18294.34    17978.66    149.33 o 
   4   8   2     3897.92     3771.82     97.95 o 
   5   8   2     1367.45     1179.79     90.39 o 
   6   8   2    16204.04    14801.41    137.24 o 
   7   8   2     6000.89     5857.34    116.22 o 
   8   8   2        1.25      -21.02     86.82 o 
   9   8   2     3701.33     3433.74    106.88 o 
  10   8   2      297.69      293.03     99.19 o 
  11   8   2     1692.71     1705.53    100.15 o 
  12   8   2     2105.24     2181.96    102.62 o 
  13   8   2     5096.36     5142.71    120.89 o 
  14   8   2      310.48      353.61     96.58 o 
  15   8   2      144.50      181.61     96.99 o 
  16   8   2     3218.13     3435.39    122.81 o 
  17   8   2      959.89      947.76    109.90 o 
  18   8   2       39.49       78.72    119.38 o 
  19   8   2     3389.57     3477.15    121.30 o 
  20   8   2     1106.12     1059.73    136.96 o 
 -19   9   2      409.06      368.17    117.59 o 
 -18   9   2       20.61      129.41    120.20 o 
 -17   9   2     2561.38     2383.49    115.81 o 
 -16   9   2      343.75      365.83    100.70 o 
 -15   9   2     1827.58     1813.79    100.29 o 
 -14   9   2     3913.06     3974.04    114.02 o 
 -13   9   2       35.95       84.21     92.04 o 
 -12   9   2      275.46      281.62     93.42 o 
 -11   9   2     4961.90     5057.81    110.73 o 
 -10   9   2      342.17      378.89     87.78 o 
  -9   9   2     1101.64     1058.21     95.89 o 
  -8   9   2     5947.87     5750.74    109.21 o 
  -7   9   2     1022.51      968.23     84.90 o 
  -6   9   2     2636.99     2555.49     94.10 o 
  -5   9   2    15163.34    14775.58    137.79 o 
  -4   9   2      890.60      887.46     86.96 o 
  -3   9   2      999.81      945.70     91.63 o 
  -2   9   2     4696.61     4802.15    108.67 o 
  -1   9   2    10551.94    10685.46    125.70 o 
   0   9   2      856.95      891.58     88.33 o 
   1   9   2     8376.06     8195.50    120.07 o 
   2   9   2    13087.31    12951.35    132.16 o 
   3   9   2     1877.38     1890.03     96.99 o 
   4   9   2     1778.53     1822.44     99.74 o 
   5   9   2    12599.18    11645.99    125.70 o 
   6   9   2     2517.40     2354.64    101.38 o 
   7   9   2     3895.19     3547.49     97.95 o 
   8   9   2     3763.51     3543.78    105.51 o 
   9   9   2     1423.29     1426.25     98.22 o 
  10   9   2     5017.41     5261.81    117.59 o 
  11   9   2     2104.73     2095.00    111.00 o 
  12   9   2     3209.65     3392.66    117.87 o 
  13   9   2       19.06       58.25     98.64 o 
  14   9   2     2456.79     2552.60    120.75 o 
  15   9   2     5236.67     5475.16    129.13 o 
  16   9   2      154.45      168.70    103.86 o 
  17   9   2     2402.16     2374.29    129.00 o 
  18   9   2     2590.72     2561.39    126.52 o 
  19   9   2      342.35      380.40    119.79 o 
 -18  10   2      234.90      215.54    110.73 o 
 -17  10   2      703.17      593.19    115.26 o 
 -16  10   2      151.69      197.55    117.59 o 
 -15  10   2     1906.94     1880.97    111.55 o 
 -14  10   2       55.46      119.93    102.35 o 
 -13  10   2     7791.28     7860.30    123.78 o 
 -12  10   2       37.75       58.11    102.76 o 
 -11  10   2      472.93      538.38     95.61 o 
 -10  10   2     3784.41     3895.60    113.34 o 
  -9  10   2     4055.54     3954.95    108.67 o 
  -8  10   2       46.43       80.64     92.73 o 
  -7  10   2     5003.24     4586.05    110.04 o 
  -6  10   2      122.61      207.16     92.87 o 
  -5  10   2      450.01      512.28     91.08 o 
  -4  10   2     5094.71     5324.46    107.84 o 
  -3  10   2    10906.26    10666.22    126.80 o 
  -2  10   2     3045.31     3128.49     99.32 o 
  -1  10   2     2306.75     2286.91    103.99 o 
   0  10   2     6007.35     5758.16    118.01 o 
   1  10   2     3786.96     3819.35    100.83 o 
   2  10   2      352.93      397.84     86.82 o 
   3  10   2     8600.09     8680.16    122.81 o 
   4  10   2     1307.41     1355.77     90.12 o 
   5  10   2       93.85      132.84     94.24 o 
   6  10   2     1223.06     1225.13    100.42 o 
   7  10   2     3725.60     3636.64    101.38 o 
   8  10   2      295.19      319.54     96.03 o 
   9  10   2     3933.86     3707.80    110.04 o 
  10  10   2      225.10      284.51     98.22 o 
  11  10   2      496.70      442.77    108.67 o 
  12  10   2     1326.05     1344.23    107.98 o 
  13  10   2     4450.08     4476.15    118.01 o 
  14  10   2      273.36      289.45    111.14 o 
  15  10   2      851.01      912.46    119.52 o 
  16  10   2     1797.24     1882.61    123.91 o 
  17  10   2     1022.45      957.52    135.73 o 
 -17  11   2     1769.33     1578.74    125.56 o 
 -16  11   2        0.01        9.48    123.23 o 
 -15  11   2     2614.40     2646.98    119.11 o 
 -14  11   2     1718.30     1726.28    122.95 o 
 -13  11   2        2.50       69.10    115.12 o 
 -12  11   2      453.06      497.44    103.86 o 
 -11  11   2     4340.94     4186.70    114.16 o 
 -10  11   2       14.83       49.18     96.58 o 
  -9  11   2     1730.11     1767.77     99.05 o 
  -8  11   2     2471.53     2460.70    103.99 o 
  -7  11   2     2015.34     1897.45    103.72 o 
  -6  11   2     1359.40     1393.96    102.07 o 
  -5  11   2    10216.49    10158.34    133.26 o 
  -4  11   2     1055.83     1155.34     99.87 o 
  -3  11   2      777.12      758.46     94.24 o 
  -2  11   2      139.83      163.07     92.04 o 
  -1  11   2     4691.46     4791.16    107.84 o 
   0  11   2      394.23      402.24     93.14 o 
   1  11   2     6044.08     6281.56    115.40 o 
   2  11   2     1464.60     1495.49    101.52 o 
   3  11   2       51.24       71.44     90.12 o 
   4  11   2      139.66      145.34     97.81 o 
   5  11   2     3994.78     3891.06    113.89 o 
   6  11   2      621.73      636.19    102.62 o 
   7  11   2     1687.91     1584.92    106.06 o 
   8  11   2     1009.12     1041.73    112.24 o 
   9  11   2      684.32      684.41     99.46 o 
  10  11   2     1113.42     1092.28    116.36 o 
  11  11   2     5662.74     5669.55    134.63 o 
  12  11   2      774.82      858.19    113.75 o 
  13  11   2      105.52      164.17    121.17 o 
  14  11   2      866.02      812.86    121.72 o 
  15  11   2     2672.72     2428.82    140.67 o 
  16  11   2       20.08       13.88    119.24 o 
 -15  12   2      815.53      788.41    122.68 o 
 -14  12   2      261.10      276.68    117.87 o 
 -13  12   2     4861.86     4546.35    139.85 o 
 -12  12   2       20.16       17.58    114.16 o 
 -11  12   2      636.95      633.45    115.81 o 
 -10  12   2      783.00      703.23    116.08 o 
  -9  12   2     4570.02     4321.60    121.17 o 
  -8  12   2      248.97      279.97    105.78 o 
  -7  12   2     4762.75     4383.97    114.98 o 
  -6  12   2     1491.36     1435.31    109.21 o 
  -5  12   2      171.89      181.06    103.58 o 
  -4  12   2      777.89      831.41    103.03 o 
  -3  12   2     9326.93     9883.86    134.90 o 
  -2  12   2     1323.06     1366.49    107.70 o 
  -1  12   2      584.99      676.99    104.27 o 
   0  12   2     2205.53     2427.04    104.68 o 
   1  12   2     4048.03     4383.15    118.83 o 
   2  12   2      205.56      233.82     99.19 o 
   3  12   2     4474.02     4540.86    120.89 o 
   4  12   2      252.67      279.56    103.44 o 
   5  12   2      332.79      401.42    104.96 o 
   6  12   2      617.85      645.53    105.64 o 
   7  12   2     4906.98     4736.21    115.12 o 
   8  12   2       60.20       87.51    113.75 o 
   9  12   2     2927.74     2809.91    126.80 o 
  10  12   2       24.34       24.32    112.51 o 
  11  12   2      451.19      531.10    117.46 o 
  12  12   2      959.62      922.21    125.43 o 
  13  12   2     4545.83     4354.03    152.21 o 
  14  12   2       76.43       46.43    140.26 o 
 -13  13   2      110.70       88.61    123.23 o 
 -12  13   2        1.48       54.95    127.62 o 
 -11  13   2     2982.03     2696.02    136.96 o 
 -10  13   2      317.96      362.68    122.54 o 
  -9  13   2      942.19      867.95    118.83 o 
  -8  13   2      815.56      814.10    111.41 o 
  -7  13   2      104.25       82.56    106.74 o 
  -6  13   2        7.58      -24.87    113.20 o 
  -5  13   2     9377.41     9041.19    139.03 o 
  -4  13   2      520.16      520.52    113.34 o 
  -3  13   2       51.40       83.94    113.47 o 
  -2  13   2        9.14       75.42    104.96 o 
  -1  13   2     4192.13     4356.22    117.32 o 
   0  13   2       53.97       33.52    100.70 o 
   1  13   2     5865.86     5906.38    134.22 o 
   2  13   2      189.91      207.30    114.98 o 
   3  13   2     2025.80     2165.75    120.07 o 
   4  13   2      344.53      297.15    110.18 o 
   5  13   2     4305.31     3958.65    118.56 o 
   6  13   2      135.30      120.20    113.34 o 
   7  13   2     1484.75     1342.59    120.75 o 
   8  13   2      251.09      218.84    124.19 o 
   9  13   2      424.09      498.40    122.27 o 
  10  13   2      536.12      548.41    135.32 o 
  11  13   2     3028.57     2723.91    149.19 o 
  12  13   2      100.31       96.44    134.08 o 
 -10  14   2       25.87       58.11    131.74 o 
  -9  14   2     2790.07     2457.81    133.39 o 
  -8  14   2        1.81       68.41    121.72 o 
  -7  14   2     4021.80     3761.38    141.77 o 
  -6  14   2      337.84      286.29    116.91 o 
  -5  14   2       41.82       18.41    118.42 o 
  -4  14   2       12.88      -33.38    116.63 o 
  -3  14   2     8229.30     8139.86    155.10 o 
  -2  14   2       14.96       75.28    117.18 o 
  -1  14   2      470.88      580.97    121.58 o 
   0  14   2      891.13      920.56    123.91 o 
   1  14   2     3639.66     3698.87    135.73 o 
   2  14   2       59.32       78.72    117.87 o 
   3  14   2     4006.87     3897.11    139.16 o 
   4  14   2       23.68       36.54    123.64 o 
   5  14   2       49.33      -12.64    123.09 o 
   6  14   2        2.57        5.91    114.44 o 
   7  14   2     4593.12     4294.95    149.47 o 
   8  14   2       34.73       93.28    139.99 o 
   9  14   2     2448.83     2207.51    152.76 o 
  -4  15   2      383.55      337.12    135.04 o 
  -3  15   2        5.75       45.61    140.95 o 
  -2  15   2      128.22      159.36    121.58 o 
  -1  15   2     2912.73     3028.75    141.36 o 
   0  15   2       14.74       28.02    131.88 o 
   1  15   2     3527.48     3349.39    152.49 o 
   2  15   2        2.32       89.43    140.67 o 
   3  15   2      155.79      133.39    127.62 o 
 -23   0   3     6676.50     6640.67    128.58 o 
 -21   0   3      573.79      636.74     99.05 o 
 -19   0   3     3616.38     3677.03     92.32 o 
 -17   0   3      552.76      568.60     87.37 o 
 -15   0   3    11693.72    11683.64    111.28 o 
 -13   0   3    23540.45    23935.33    140.95 o 
 -11   0   3       27.42       37.37     77.76 o 
  -9   0   3    41812.82    44164.08    191.92 o 
  -7   0   3    31183.86    33224.20    182.99 o 
  -5   0   3    16512.87    18136.78    161.56 o 
  -3   0   3     1634.90     1740.43     99.87 o 
  -1   0   3    30227.06    34712.82    332.04 o 
   1   0   3     4663.02     5005.19    160.04 o 
   3   0   3    67760.46    60493.67    337.12 o 
   5   0   3     1519.76     1479.55     78.72 o 
   7   0   3    62203.34    60443.39    252.22 o 
   9   0   3    19534.97    18468.13    143.15 o 
  11   0   3      755.51      724.25     81.60 o 
  13   0   3    27740.77    26400.97    149.60 o 
  15   0   3      378.05      352.23     78.58 o 
  17   0   3      677.49      723.43     91.36 o 
  19   0   3     6859.84     6819.12    109.63 o 
  21   0   3       41.85       69.65     93.83 o 
  23   0   3      604.97      625.34    121.44 o 
 -24   1   3       91.94      159.91    101.52 o 
 -23   1   3     2465.70     2459.87    118.83 o 
 -22   1   3       63.23      106.06     94.10 o 
 -21   1   3     4123.77     4175.44    111.00 o 
 -20   1   3      360.92      393.31     88.75 o 
 -19   1   3     1640.98     1713.64     91.08 o 
 -18   1   3       24.86       68.55     80.50 o 
 -17   1   3      786.91      858.19     79.68 o 
 -16   1   3      926.85      894.60     89.30 o 
 -15   1   3     9338.67     9450.02    108.53 o 
 -14   1   3     1221.63     1268.95     77.07 o 
 -13   1   3     1869.98     2160.53     83.39 o 
 -12   1   3     1769.67     1788.92     86.14 o 
 -11   1   3    27674.63    27610.57    154.00 o 
 -10   1   3      397.25      534.12     72.81 o 
  -9   1   3    19587.90    19953.73    141.64 o 
  -8   1   3     2351.82     2408.49     91.08 o 
  -7   1   3    54868.11    55796.89    235.88 o 
  -6   1   3     2525.02     2869.94     87.10 o 
  -5   1   3    18466.19    17829.74    162.52 o 
  -4   1   3     5953.59     6112.45    123.78 o 
  -3   1   3    27370.28    27555.34    236.84 o 
  -2   1   3      276.57      272.28     88.75 o 
  -1   1   3    56641.93    60498.61    413.78 o 
   0   1   3      625.35      720.95    100.83 o 
   1   1   3     2479.22     2168.50    129.55 o 
   2   1   3     2084.67     1635.75    120.89 o 
   3   1   3     6476.56     5925.89    132.57 o 
   4   1   3     4039.65     3739.13    109.08 o 
   5   1   3    41457.43    38674.64    219.94 o 
   6   1   3      668.31      657.35     77.89 o 
   7   1   3    26965.65    24599.27    165.68 o 
   8   1   3        4.40       76.93     89.84 o 
   9   1   3    20711.70    18591.36    142.19 o 
  10   1   3       21.17       45.75     78.44 o 
  11   1   3    10309.36    10076.19    115.53 o 
  12   1   3       25.56       65.67     81.33 o 
  13   1   3      422.27      472.16     84.35 o 
  14   1   3      439.19      454.72     85.86 o 
  15   1   3    12646.52    12158.55    123.36 o 
  16   1   3       70.06       79.27     82.01 o 
  17   1   3     3837.75     3784.60    102.07 o 
  18   1   3        8.11       43.14     88.88 o 
  19   1   3     1335.03     1360.44     96.03 o 
  20   1   3      175.49      161.01    101.52 o 
  21   1   3     4345.04     4453.62    119.52 o 
  22   1   3        8.17       36.54    100.97 o 
  23   1   3     1008.91     1018.65    109.90 o 
 -24   2   3        1.40       33.79     95.48 o 
 -23   2   3     5159.96     5026.49    117.59 o 
 -22   2   3       28.93      120.48     97.26 o 
 -21   2   3      151.05      201.12     94.10 o 
 -20   2   3      200.31      207.03     96.85 o 
 -19   2   3     2162.33     2229.77     88.88 o 
 -18   2   3        1.00        0.27     88.75 o 
 -17   2   3     3580.75     3561.91     99.46 o 
 -16   2   3     1947.53     2029.33     85.59 o 
 -15   2   3     5136.98     4851.06     95.61 o 
 -14   2   3     1607.80     1767.35     89.16 o 
 -13   2   3    25774.22    25461.45    142.05 o 
 -12   2   3     4732.32     4735.66     89.16 o 
 -11   2   3      180.13      132.02     76.93 o 
 -10   2   3     3605.31     3624.69     87.78 o 
  -9   2   3    48346.76    48069.16    202.49 o 
  -8   2   3      173.03      259.23     78.44 o 
  -7   2   3    12263.72    11662.76    125.01 o 
  -6   2   3     6602.76     6493.26    107.84 o 
  -5   2   3     3424.33     2906.48     98.91 o 
  -4   2   3     6569.86     6999.22    121.03 o 
  -3   2   3     2024.28     1638.36    100.70 o 
  -2   2   3     3544.03     3762.75    113.47 o 
  -1   2   3    10625.73    10697.27    178.45 o 
   0   2   3     3111.47     3191.13    133.39 o 
   1   2   3     4697.22     4290.69    105.23 o 
   2   2   3      340.77      260.47    102.21 o 
   3   2   3    15139.30    13467.61    171.17 o 
   4   2   3     1739.36     1602.36     88.61 o 
   5   2   3       29.74       57.84     79.40 o 
   6   2   3        6.30       27.48     75.56 o 
   7   2   3    38588.70    36431.82    197.96 o 
   8   2   3     5117.39     5231.86     98.09 o 
   9   2   3    12383.56    11558.90    118.28 o 
  10   2   3     2987.03     2939.73     87.23 o 
  11   2   3     4245.28     4121.58     96.30 o 
  12   2   3       65.32      104.68     83.80 o 
  13   2   3    30136.37    29474.23    161.01 o 
  14   2   3     1261.82     1299.04     88.88 o 
  15   2   3       25.18       13.60     79.27 o 
  16   2   3       97.31      110.45     82.56 o 
  17   2   3     2616.77     2453.42     88.75 o 
  18   2   3      480.60      471.20     90.12 o 
  19   2   3     8344.52     8468.05    110.59 o 
  20   2   3       25.09       19.92     97.95 o 
  21   2   3       88.61      123.09    108.67 o 
  22   2   3      326.34      356.22    108.53 o 
  23   2   3     2333.60     2267.82    120.75 o 
 -24   3   3      297.33      275.30    112.10 o 
 -23   3   3     1903.27     1924.65    110.86 o 
 -22   3   3        2.63        6.87     91.91 o 
 -21   3   3     4148.94     4085.73    105.23 o 
 -20   3   3      204.94      242.88     85.04 o 
 -19   3   3     1808.81     1842.23     93.42 o 
 -18   3   3     2271.74     2327.03     99.87 o 
 -17   3   3     4538.02     4494.29    102.07 o 
 -16   3   3      112.17       93.83     79.82 o 
 -15   3   3    10109.81    10110.67    105.09 o 
 -14   3   3      711.39      873.85     76.93 o 
 -13   3   3       30.90       96.85     68.55 o 
 -12   3   3     7011.36     6944.68    102.35 o 
 -11   3   3    20612.85    19974.61    136.96 o 
 -10   3   3       23.84        5.22     70.34 o 
  -9   3   3    17409.42    18024.55    133.39 o 
  -8   3   3    15060.26    15558.77    132.43 o 
  -7   3   3    34749.11    35845.36    186.28 o 
  -6   3   3      582.41      602.40     82.15 o 
  -5   3   3     9839.16     8709.29    121.44 o 
  -4   3   3     4699.85     4766.57    111.41 o 
  -3   3   3      121.36       89.43     79.40 o 
  -2   3   3     3349.81     3246.49    110.31 o 
  -1   3   3    50125.25    49428.09    290.55 o 
   0   3   3      673.75      719.58     96.16 o 
   1   3   3    27294.22    25642.92    228.05 o 
   2   3   3     6780.04     6969.41    119.38 o 
   3   3   3      365.67      249.61     86.82 o 
   4   3   3     1605.71     1515.68     89.43 o 
   5   3   3    23431.48    20543.21    165.54 o 
   6   3   3       73.81      154.82     78.30 o 
   7   3   3     5427.06     4796.52    105.92 o 
   8   3   3     4105.06     3688.30     98.09 o 
   9   3   3    10764.58     9884.00    117.18 o 
  10   3   3      312.87      310.75     80.09 o 
  11   3   3     6210.07     5886.60    102.48 o 
  12   3   3     2661.22     2569.77     82.56 o 
  13   3   3        6.26        6.46     78.44 o 
  14   3   3     1866.35     1833.85     88.06 o 
  15   3   3     7847.12     7614.39    104.27 o 
  16   3   3      595.86      589.62     94.10 o 
  17   3   3     4659.78     4473.54    105.37 o 
  18   3   3      605.00      597.32     91.77 o 
  19   3   3      609.12      661.61     96.44 o 
  20   3   3        3.66      -51.38     85.17 o 
  21   3   3     6685.26     6703.72    124.05 o 
  22   3   3       10.91       39.29    107.43 o 
 -23   4   3     2721.11     2741.36    109.08 o 
 -22   4   3      736.87      683.18    104.41 o 
 -21   4   3      706.37      785.11    105.51 o 
 -20   4   3      507.15      552.39     94.24 o 
 -19   4   3     3168.82     3213.25    105.51 o 
 -18   4   3        6.51       72.81     86.41 o 
 -17   4   3     2244.50     2307.93     90.53 o 
 -16   4   3      213.19      239.86     83.66 o 
 -15   4   3     6517.84     6582.69     99.05 o 
 -14   4   3      362.73      358.42     85.59 o 
 -13   4   3    18403.52    17903.79    128.58 o 
 -12   4   3     3837.94     3617.27     87.65 o 
 -11   4   3     1026.68      942.54     75.56 o 
 -10   4   3      694.88      716.70     83.39 o 
  -9   4   3    21191.07    21515.15    151.80 o 
  -8   4   3      349.13      366.25     75.56 o 
  -7   4   3    18496.93    17802.82    142.73 o 
  -6   4   3      522.96      409.80     86.14 o 
  -5   4   3     1727.73     1714.74     86.55 o 
  -4   4   3      919.24      950.92     84.62 o 
  -3   4   3    18036.61    16556.95    155.79 o 
  -2   4   3       85.84      183.95     75.56 o 
  -1   4   3     1884.75     1715.70     93.55 o 
   0   4   3     1745.62     1780.82     93.55 o 
   1   4   3    27564.28    26732.73    205.24 o 
   2   4   3     1687.10     1464.30    101.66 o 
   3   4   3    45601.02    41843.23    224.06 o 
   4   4   3     2221.04     2196.11     89.16 o 
   5   4   3      723.05      859.02     88.20 o 
   6   4   3     3492.65     3237.70     92.87 o 
   7   4   3    19075.20    17321.45    136.28 o 
   8   4   3      511.72      396.61     70.20 o 
   9   4   3    12690.00    11557.94    116.36 o 
  10   4   3     4009.51     3832.41     86.41 o 
  11   4   3       43.78       30.50     73.50 o 
  12   4   3       46.35      128.17     80.64 o 
  13   4   3    17029.88    15914.71    128.86 o 
  14   4   3     1542.56     1567.06     85.72 o 
  15   4   3      980.56      936.64     88.20 o 
  16   4   3       45.09      143.70     91.08 o 
  17   4   3     2399.53     2327.85     97.40 o 
  18   4   3      388.52      414.19     93.14 o 
  19   4   3     5840.59     5840.44    112.92 o 
  20   4   3      533.87      519.01    100.56 o 
  21   4   3      101.97       95.48    103.72 o 
  22   4   3      222.69      231.34    110.18 o 
 -23   5   3     1309.72     1250.82    112.92 o 
 -22   5   3       15.94       66.35    102.62 o 
 -21   5   3     3494.68     3652.58    110.45 o 
 -20   5   3       63.64       87.92     95.89 o 
 -19   5   3      560.75      617.65     93.42 o 
 -18   5   3     1628.00     1758.29     93.55 o 
 -17   5   3     4359.08     4462.14    106.47 o 
 -16   5   3      119.59      103.86     89.02 o 
 -15   5   3     8548.84     8199.34    111.55 o 
 -14   5   3     6547.88     6288.84     97.54 o 
 -13   5   3      384.97      372.43     86.00 o 
 -12   5   3     6836.92     6650.01    103.44 o 
 -11   5   3     5900.57     5714.74    103.17 o 
 -10   5   3     1461.35     1430.23     84.90 o 
  -9   5   3     6137.21     6220.70    100.29 o 
  -8   5   3    23358.14    22646.18    147.82 o 
  -7   5   3     9560.74     9338.47    108.12 o 
  -6   5   3      326.58      283.41     75.42 o 
  -5   5   3    13510.10    11799.72    129.55 o 
  -4   5   3     1326.50     1145.04     87.78 o 
  -3   5   3       65.37      110.59     85.17 o 
  -2   5   3    10866.11    10799.20    132.02 o 
  -1   5   3    33948.87    33214.59    207.30 o 
   0   5   3      154.95      148.92     87.65 o 
   1   5   3    34912.17    35696.44    206.89 o 
   2   5   3     8630.75     8660.93    134.63 o 
   3   5   3     4637.93     4326.69    107.15 o 
   4   5   3     3756.32     3202.39     93.83 o 
   5   5   3    31421.23    29543.60    188.34 o 
   6   5   3       14.67       15.94     79.82 o 
   7   5   3     3464.98     3153.21     99.87 o 
   8   5   3    24667.95    24165.71    157.71 o 
   9   5   3      811.11      699.94     79.27 o 
  10   5   3      107.80      154.69     78.17 o 
  11   5   3     3572.05     3478.66     88.61 o 
  12   5   3     3421.26     3310.10     94.10 o 
  13   5   3        4.90       85.31     85.17 o 
  14   5   3     2529.80     2599.03     98.77 o 
  15   5   3     9048.68     9179.80    125.29 o 
  16   5   3      510.92      569.56     98.77 o 
  17   5   3     2590.82     2823.78     97.54 o 
  18   5   3      975.66     1053.27     99.19 o 
  19   5   3      133.01      191.64    104.54 o 
  20   5   3        5.87        7.56    104.54 o 
  21   5   3     3766.02     3887.22    117.87 o 
  22   5   3        5.66      100.29    108.67 o 
 -22   6   3     1658.38     1556.21    116.22 o 
 -21   6   3      261.92      330.94    106.60 o 
 -20   6   3      299.23      259.23    100.70 o 
 -19   6   3     3956.92     4071.03    113.89 o 
 -18   6   3      317.16      384.24     99.05 o 
 -17   6   3      891.37      930.45     92.04 o 
 -16   6   3     2057.59     2222.90    100.97 o 
 -15   6   3     2781.88     2812.24     97.13 o 
 -14   6   3     2529.27     2477.46     90.12 o 
 -13   6   3     5673.98     5576.54    104.54 o 
 -12   6   3     7981.81     8099.33    113.06 o 
 -11   6   3     1512.04     1374.04     78.72 o 
 -10   6   3     3515.85     3516.58     91.63 o 
  -9   6   3     8300.03     7780.89    104.82 o 
  -8   6   3      816.89      758.32     87.92 o 
  -7   6   3     6872.22     6628.16     99.46 o 
  -6   6   3     7662.55     7581.97    109.21 o 
  -5   6   3     1119.36     1189.27     84.90 o 
  -4   6   3     1132.71     1055.19     85.17 o 
  -3   6   3    11162.85    10741.78    127.76 o 
  -2   6   3     3590.66     3580.73    100.97 o 
  -1   6   3     4735.02     4570.53    105.64 o 
   0   6   3     1474.43     1428.03     88.33 o 
   1   6   3     9683.66     9385.32    118.97 o 
   2   6   3     3973.06     3708.90    105.64 o 
   3   6   3     9526.35     8574.25    122.54 o 
   4   6   3     6040.22     5273.08    108.12 o 
   5   6   3       73.00       82.84     83.53 o 
   6   6   3    11857.10    11569.34    128.86 o 
   7   6   3    10989.64    10700.43    131.19 o 
   8   6   3     1900.12     1814.61     90.26 o 
   9   6   3     2537.21     2580.21     99.05 o 
  10   6   3     5847.13     5517.47    106.60 o 
  11   6   3      233.04      272.01     93.55 o 
  12   6   3     1363.77     1295.74     96.30 o 
  13   6   3     6218.86     6388.03    108.67 o 
  14   6   3     2259.54     2103.38    100.70 o 
  15   6   3     1356.49     1439.71     93.42 o 
  16   6   3      872.66      881.82     96.16 o 
  17   6   3     2824.33     2931.21     98.36 o 
  18   6   3      165.12      161.28    107.84 o 
  19   6   3     3406.25     3473.85    113.47 o 
  20   6   3      594.64      478.35    106.47 o 
  21   6   3       11.05      -12.36    111.96 o 
 -22   7   3      341.34      332.73    115.67 o 
 -21   7   3     4270.68     4311.85    120.62 o 
 -20   7   3      208.85      208.13    100.15 o 
 -19   7   3      214.78      230.93     99.46 o 
 -18   7   3     3132.85     3145.38    105.09 o 
 -17   7   3     2177.24     2331.42    101.52 o 
 -16   7   3        7.06       32.42     93.97 o 
 -15   7   3     3015.40     3158.30    107.29 o 
 -14   7   3     2632.27     2712.10     98.50 o 
 -13   7   3      237.73      275.72     82.56 o 
 -12   7   3     2947.94     3138.51    102.90 o 
 -11   7   3     8371.13     8621.92    119.38 o 
 -10   7   3      903.15      974.55     90.39 o 
  -9   7   3      609.60      519.28     84.49 o 
  -8   7   3    10078.82    10017.39    118.83 o 
  -7   7   3     2832.23     3045.24     91.77 o 
  -6   7   3       87.10       59.90     82.01 o 
  -5   7   3    13251.52    13204.67    128.86 o 
  -4   7   3     1173.34     1100.53     81.74 o 
  -3   7   3      311.61      331.77     84.07 o 
  -2   7   3     5043.72     4828.80    102.76 o 
  -1   7   3    13765.85    13636.31    135.18 o 
   0   7   3      612.27      600.89     86.00 o 
   1   7   3    16101.07    16452.68    142.46 o 
   2   7   3     8207.89     8019.38    120.20 o 
   3   7   3      781.89      691.28     83.80 o 
   4   7   3     5909.80     5229.53    107.57 o 
   5   7   3     9726.18     9121.97    121.99 o 
   6   7   3      174.47      258.54     83.66 o 
   7   7   3      477.67      514.34     89.30 o 
   8   7   3    15076.26    14665.95    139.71 o 
   9   7   3     5695.44     5422.13    109.63 o 
  10   7   3        6.61       33.38     82.43 o 
  11   7   3     5266.19     5257.00    107.57 o 
  12   7   3     2111.55     2127.56    105.64 o 
  13   7   3      459.91      525.60     91.36 o 
  14   7   3      832.96      884.16    102.90 o 
  15   7   3     2752.85     2837.11    107.29 o 
  16   7   3      209.98      213.62     95.20 o 
  17   7   3     2158.53     2286.64    111.00 o 
  18   7   3     2469.88     2599.86    116.63 o 
  19   7   3      321.78      327.64    113.34 o 
  20   7   3      247.00      261.57    125.29 o 
 -21   8   3      128.82      170.76    108.53 o 
 -20   8   3     2044.64     2026.45    112.79 o 
 -19   8   3     1879.77     1938.94    109.21 o 
 -18   8   3       95.33      147.27    105.92 o 
 -17   8   3      250.85      217.33    108.12 o 
 -16   8   3     1926.34     2035.79    105.64 o 
 -15   8   3     1973.06     1913.80    107.43 o 
 -14   8   3     1894.55     1973.42     95.89 o 
 -13   8   3     3625.55     3468.22     97.54 o 
 -12   8   3     3797.55     3710.55     96.30 o 
 -11   8   3        6.61       45.47     88.88 o 
 -10   8   3     7332.92     7304.88    114.98 o 
  -9   8   3    12411.74    11770.04    124.74 o 
  -8   8   3       52.40       90.53     82.43 o 
  -7   8   3     4178.48     4115.95     97.81 o 
  -6   8   3     6182.86     6066.70    105.09 o 
  -5   8   3     1043.95     1182.13     84.35 o 
  -4   8   3     1862.10     1755.68     91.77 o 
  -3   8   3     6549.26     6438.72    113.61 o 
  -2   8   3     2532.04     2466.88     93.28 o 
  -1   8   3     4000.79     3688.02     98.36 o 
   0   8   3    13029.58    12731.82    134.22 o 
   1   8   3     9844.07     9727.94    120.34 o 
   2   8   3      694.33      768.07     84.21 o 
   3   8   3     2837.48     2734.08     92.04 o 
   4   8   3     4086.06     3930.63    105.09 o 
   5   8   3       41.05       72.67     81.88 o 
   6   8   3     6756.02     6534.20    115.26 o 
   7   8   3    12911.06    12316.26    133.26 o 
   8   8   3      397.07      390.01     90.67 o 
   9   8   3     6445.84     6178.12    119.66 o 
  10   8   3     4115.18     4249.07    116.91 o 
  11   8   3       59.18       39.43     93.14 o 
  12   8   3     1416.19     1528.46     99.87 o 
  13   8   3     2614.09     2692.73    103.17 o 
  14   8   3     2218.71     2342.28    112.92 o 
  15   8   3     2489.09     2521.28    108.25 o 
  16   8   3     1808.18     1745.79    104.68 o 
  17   8   3     1387.80     1510.05    114.44 o 
  18   8   3      116.87       42.17    112.24 o 
  19   8   3     1090.76     1133.22    116.63 o 
 -20   9   3     1253.57     1131.30    118.69 o 
 -19   9   3       18.76        9.75    106.33 o 
 -18   9   3     3017.84     2984.38    109.76 o 
 -17   9   3     1387.45     1362.50    111.41 o 
 -16   9   3      194.98      191.64     99.46 o 
 -15   9   3      762.33      743.21    102.62 o 
 -14   9   3     5252.41     5069.48    109.21 o 
 -13   9   3      474.28      530.82     92.18 o 
 -12   9   3     2997.15     3013.23     96.85 o 
 -11   9   3     2758.86     2608.10     99.74 o 
 -10   9   3     2086.91     2041.56     98.91 o 
  -9   9   3      473.14      553.90     94.10 o 
  -8   9   3    10549.52    10220.02    120.20 o 
  -7   9   3       13.28       -8.11     85.04 o 
  -6   9   3     3056.80     2823.65     97.54 o 
  -5   9   3    13763.51    14513.60    137.10 o 
  -4   9   3     1887.22     1873.00     96.58 o 
  -3   9   3      662.62      641.41     90.39 o 
  -2   9   3     9465.87     9416.37    122.95 o 
  -1   9   3     3866.33     3848.34    100.29 o 
   0   9   3     1316.62     1323.90     91.08 o 
   1   9   3     3570.70     3697.78    101.66 o 
   2   9   3    15243.57    14833.83    143.70 o 
   3   9   3      837.63      826.73     89.98 o 
   4   9   3     3355.59     3330.15    103.31 o 
   5   9   3    11739.88    11172.46    124.19 o 
   6   9   3     1585.47     1556.34     93.00 o 
   7   9   3       11.50       60.86     90.67 o 
   8   9   3    11492.25    11374.95    137.79 o 
   9   9   3       14.80       38.88     92.32 o 
  10   9   3     1032.22      974.14    100.42 o 
  11   9   3     1215.98     1195.18    112.51 o 
  12   9   3     3564.77     3431.54    118.01 o 
  13   9   3      550.98      574.65    111.55 o 
  14   9   3     1508.40     1459.49    120.07 o 
  15   9   3     1012.82      973.18    104.41 o 
  16   9   3      126.33       98.09    120.75 o 
  17   9   3     1138.23     1151.77    127.76 o 
  18   9   3     2389.02     2431.02    140.12 o 
 -18  10   3     1075.25      924.82    129.41 o 
 -17  10   3      113.52      137.24    120.62 o 
 -16  10   3     4072.92     3916.34    116.22 o 
 -15  10   3     2544.94     2395.44    118.97 o 
 -14  10   3      293.24      260.74     97.68 o 
 -13  10   3      261.33      333.41     92.32 o 
 -12  10   3     1943.97     1963.67     97.54 o 
 -11  10   3      113.35      123.09     94.79 o 
 -10  10   3     5908.62     5805.41    114.85 o 
  -9  10   3     1059.69      999.14     83.25 o 
  -8  10   3       82.93       86.14     89.16 o 
  -7  10   3     2560.81     2382.53     92.59 o 
  -6  10   3     9992.40     9435.87    120.34 o 
  -5  10   3      389.03      448.67     86.55 o 
  -4  10   3     2607.46     2768.83    102.62 o 
  -3  10   3     1209.47     1187.90     91.36 o 
  -2  10   3     5522.56     5594.81    109.90 o 
  -1  10   3     2464.55     2575.68     99.05 o 
   0  10   3    13386.70    13489.46    137.24 o 
   1  10   3     2597.91     2760.59    100.83 o 
   2  10   3      880.34      878.66     96.44 o 
   3  10   3     1346.97     1392.59     95.89 o 
   4  10   3     6969.90     6728.59    110.45 o 
   5  10   3       97.18      149.74     93.97 o 
   6  10   3     6054.89     5736.31    108.94 o 
   7  10   3     3745.31     3508.61    115.95 o 
   8  10   3        1.58      -24.04    105.09 o 
   9  10   3      980.41      938.56    110.04 o 
  10  10   3     3043.18     2901.54    120.34 o 
  11  10   3      150.95      219.94    112.10 o 
  12  10   3     2417.97     2439.81    114.16 o 
  13  10   3      630.33      670.67    121.44 o 
  14  10   3      522.52      497.44    121.72 o 
  15  10   3     1363.95     1400.15    112.92 o 
  16  10   3     4249.25     3996.71    144.11 o 
  17  10   3     1436.42     1383.94    130.23 o 
 -17  11   3      147.44      215.96    129.68 o 
 -16  11   3       36.43       41.35    119.52 o 
 -15  11   3      450.96      467.08    117.73 o 
 -14  11   3     6115.96     5988.67    134.35 o 
 -13  11   3       13.39       25.96    101.11 o 
 -12  11   3     3075.26     2949.35    112.65 o 
 -11  11   3     1508.75     1595.22    106.74 o 
 -10  11   3      886.13      852.84    104.41 o 
  -9  11   3        5.96       20.61     97.13 o 
  -8  11   3     4953.44     4909.03    117.05 o 
  -7  11   3      244.61      262.80     93.42 o 
  -6  11   3     1255.03     1231.86     96.99 o 
  -5  11   3     5147.76     5203.15    116.91 o 
  -4  11   3     4331.57     4462.00    111.55 o 
  -3  11   3        4.39        5.22     95.06 o 
  -2  11   3     2690.37     2825.43    100.42 o 
  -1  11   3     2766.41     2740.95    106.06 o 
   0  11   3      191.81      225.16     94.93 o 
   1  11   3     1373.19     1493.56     95.89 o 
   2  11   3     5154.24     5089.40    114.98 o 
   3  11   3      305.57      336.99     91.63 o 
   4  11   3     3153.43     2966.93    110.04 o 
   5  11   3     2072.59     2062.17    107.43 o 
   6  11   3     1444.77     1448.91    105.92 o 
   7  11   3      218.83      217.61    101.52 o 
   8  11   3     3334.87     3329.61    119.79 o 
   9  11   3       19.48       56.87    110.59 o 
  10  11   3     1368.96     1226.23    117.73 o 
  11  11   3     1374.21     1419.10    109.21 o 
  12  11   3     2727.07     2601.23    123.36 o 
  13  11   3      113.56       72.12    117.46 o 
  14  11   3     2387.67     2396.68    138.89 o 
  15  11   3      841.13      838.69    141.22 o 
 -15  12   3     1023.13      907.92    125.01 o 
 -14  12   3      406.21      413.78    119.11 o 
 -13  12   3      283.26      259.23    121.17 o 
 -12  12   3     1347.27     1425.56    125.01 o 
 -11  12   3      229.19      243.84    114.30 o 
 -10  12   3     5445.86     5314.15    126.25 o 
  -9  12   3      882.91      847.48    110.18 o 
  -8  12   3       18.34       49.32    104.13 o 
  -7  12   3      734.18      734.01    102.90 o 
  -6  12   3     5079.36     4830.72    123.91 o 
  -5  12   3       91.00       87.10    112.51 o 
  -4  12   3     2848.83     3019.55    106.60 o 
  -3  12   3      351.60      443.18    104.41 o 
  -2  12   3     2213.34     2308.89    114.57 o 
  -1  12   3     1144.75     1210.02    107.43 o 
   0  12   3    10032.07    10310.28    140.26 o 
   1  12   3      544.81      640.04    108.25 o 
   2  12   3      120.98      130.37    103.03 o 
   3  12   3      501.09      566.13    110.45 o 
   4  12   3     3887.78     3701.90    117.05 o 
   5  12   3        9.16       50.97    106.06 o 
   6  12   3     3890.07     3838.59    111.69 o 
   7  12   3     1310.24     1215.51    120.20 o 
   8  12   3      128.44      147.41    103.03 o 
   9  12   3      180.08      224.06    114.16 o 
  10  12   3     3188.31     3143.73    130.23 o 
  11  12   3        1.66       30.64    120.89 o 
  12  12   3      706.01      740.19    128.72 o 
  13  12   3      176.29      133.67    122.13 o 
  14  12   3     1068.99     1016.59    139.03 o 
 -13  13   3        0.38       10.85    129.82 o 
 -12  13   3     1036.83      960.68    130.51 o 
 -11  13   3      240.24      236.84    123.91 o 
 -10  13   3     1159.87     1075.25    119.79 o 
  -9  13   3      105.96      103.17    115.40 o 
  -8  13   3     3295.24     3026.69    129.00 o 
  -7  13   3      684.87      598.00    119.52 o 
  -6  13   3     4682.52     4522.72    131.33 o 
  -5  13   3      430.05      467.08    119.38 o 
  -4  13   3     2978.83     2991.80    124.74 o 
  -3  13   3       25.03       31.18    104.82 o 
  -2  13   3     4643.92     4727.14    127.07 o 
  -1  13   3      589.39      669.58    107.70 o 
   0  13   3      188.69      239.31    110.31 o 
   1  13   3      100.18      125.97    110.31 o 
   2  13   3     5988.25     5991.42    129.68 o 
   3  13   3       17.89       65.94    111.00 o 
   4  13   3     1868.92     1869.29    119.11 o 
   5  13   3      265.71      209.36    115.53 o 
   6  13   3     2397.89     2234.57    125.70 o 
   7  13   3       64.62       67.18    125.15 o 
   8  13   3     3229.13     3031.77    142.05 o 
   9  13   3       55.99       30.22    134.22 o 
  10  13   3      581.55      566.13    131.06 o 
  11  13   3      200.96      219.80    147.13 o 
 -10  14   3     3167.68     2956.21    141.22 o 
  -9  14   3       53.86       67.73    126.80 o 
  -8  14   3       12.93       34.21    129.68 o 
  -7  14   3        5.44       22.26    123.50 o 
  -6  14   3     3364.85     3044.14    136.55 o 
  -5  14   3       36.23       73.91    113.61 o 
  -4  14   3     4872.93     4984.17    142.32 o 
  -3  14   3       42.43       95.06    109.21 o 
  -2  14   3      820.08      893.64    117.73 o 
  -1  14   3       96.93      120.07    107.57 o 
   0  14   3    11096.36    11392.95    161.56 o 
   1  14   3        3.14       44.92    123.09 o 
   2  14   3       69.91       76.79    125.01 o 
   3  14   3      306.67      340.15    132.71 o 
   4  14   3     2586.04     2611.26    131.06 o 
   5  14   3        4.09       40.80    124.33 o 
   6  14   3     4504.15     4220.77    143.83 o 
   7  14   3       53.76       28.30    127.90 o 
   8  14   3       12.90       16.62    134.77 o 
  -4  15   3     2462.16     2315.49    146.31 o 
  -3  15   3      174.11      139.85    128.04 o 
  -2  15   3     2676.36     2705.23    134.77 o 
  -1  15   3       33.99       70.61    132.29 o 
   0  15   3       81.46      110.45    132.71 o 
   1  15   3       11.70       20.88    129.82 o 
   2  15   3     2662.68     2487.90    146.17 o 
   3  15   3        3.90        7.83    131.06 o 
 -24   0   4       44.93      105.37    103.03 o 
 -22   0   4    13504.21    13461.02    129.68 o 
 -20   0   4     3449.66     3371.37     87.51 o 
 -18   0   4       27.07       83.53     88.20 o 
 -16   0   4     4818.85     4960.13     93.28 o 
 -14   0   4     2469.08     2359.45     89.98 o 
 -12   0   4    12357.15    12129.97    111.00 o 
 -10   0   4    26946.65    27973.93    158.81 o 
  -8   0   4     5695.02     5842.09    104.96 o 
  -6   0   4    25541.06    24849.02    167.05 o 
  -4   0   4    87389.55    90856.86    360.07 o 
   0   0   4    10663.50    11633.91    201.67 o 
   2   0   4     6561.88     5727.93    139.44 o 
   4   0   4     8756.15     7613.57    129.82 o 
   6   0   4    16487.80    15331.96    148.78 o 
   8   0   4      285.37      265.14     85.17 o 
  10   0   4    22854.50    21760.51    144.25 o 
  12   0   4    12170.64    11526.61    113.47 o 
  14   0   4    10530.79    10277.86    116.08 o 
  16   0   4     7306.36     6772.68    101.93 o 
  18   0   4      396.55      453.07     86.41 o 
  20   0   4     6590.55     6900.72    123.09 o 
  22   0   4     2343.84     2536.53    124.05 o 
 -24   1   4     7568.47     7364.64    128.72 o 
 -23   1   4        5.25       65.94     89.71 o 
 -22   1   4       83.25       77.89     89.43 o 
 -21   1   4       97.36      148.50     88.06 o 
 -20   1   4     1942.82     1989.22     93.00 o 
 -19   1   4      117.38      147.54     78.99 o 
 -18   1   4     7831.29     7687.75    107.29 o 
 -17   1   4        3.39       -3.98     79.68 o 
 -16   1   4     1106.37     1065.36     83.66 o 
 -15   1   4       26.53       64.29     82.01 o 
 -14   1   4     5722.85     5898.83    101.25 o 
 -13   1   4     2304.22     2413.30     84.35 o 
 -12   1   4     3187.43     3063.78     88.88 o 
 -11   1   4     3530.57     3822.10     92.18 o 
 -10   1   4     8957.03     9649.22    109.76 o 
  -9   1   4     3214.00     3395.82     87.92 o 
  -8   1   4    86075.98    88977.41    277.36 o 
  -7   1   4     9788.65     9590.83    118.14 o 
  -6   1   4      373.80      364.32     68.41 o 
  -5   1   4        9.05       40.25     75.28 o 
  -4   1   4    14512.61    13755.55    160.59 o 
  -3   1   4       68.30       73.77     90.67 o 
  -2   1   4     6924.71     7900.82    148.78 o 
  -1   1   4     3948.21     3945.05    131.74 o 
   0   1   4     6859.12     7715.09    168.84 o 
   1   1   4    31870.66    30329.26    284.51 o 
   2   1   4    52558.80    45701.74    311.16 o 
   3   1   4      762.50      749.25     99.32 o 
   4   1   4    24664.05    21762.30    190.54 o 
   5   1   4      401.81      531.92     83.39 o 
   6   1   4    10282.16    10267.28    124.74 o 
   7   1   4     3446.63     3555.32    100.70 o 
   8   1   4    49818.73    47492.04    208.68 o 
   9   1   4      677.88      656.25     82.29 o 
  10   1   4     3098.16     2773.78     80.09 o 
  11   1   4     1389.22     1443.15     87.51 o 
  12   1   4    16158.60    14947.03    129.55 o 
  13   1   4      847.38      734.01     81.74 o 
  14   1   4     9573.81     9432.85    111.55 o 
  15   1   4      287.02      260.47     83.80 o 
  16   1   4      368.79      356.22     83.39 o 
  17   1   4      150.90      179.83     92.18 o 
  18   1   4    12083.12    12131.62    128.31 o 
  19   1   4       68.02       85.31     89.16 o 
  20   1   4      133.34      169.25     97.54 o 
  21   1   4        3.90        1.65    103.17 o 
  22   1   4      458.02      427.65    109.21 o 
  23   1   4       49.09       73.50    121.58 o 
 -24   2   4      105.33      201.39     95.48 o 
 -23   2   4       91.24       26.65     99.05 o 
 -22   2   4     5641.52     5469.11    119.24 o 
 -21   2   4      290.19      284.10     93.28 o 
 -20   2   4     3530.61     3572.35     94.24 o 
 -19   2   4       46.83       46.98     88.06 o 
 -18   2   4      144.34      130.23     80.50 o 
 -17   2   4        1.26       14.15     74.46 o 
 -16   2   4     8170.45     8122.00    108.53 o 
 -15   2   4        1.27       -5.08     73.63 o 
 -14   2   4     6194.56     6128.80     95.20 o 
 -13   2   4     1374.84     1470.76     81.05 o 
 -12   2   4     7880.00     7666.05    103.99 o 
 -11   2   4      795.09      753.51     69.92 o 
 -10   2   4    25336.40    26390.80    147.82 o 
  -9   2   4     8477.50     9190.93    110.45 o 
  -8   2   4    12634.33    13682.33    127.35 o 
  -7   2   4     6486.42     6636.41    106.60 o 
  -6   2   4    82214.55    82366.55    284.10 o 
  -5   2   4      790.81      800.08     83.39 o 
  -4   2   4     4337.75     4314.87    116.63 o 
  -3   2   4      333.19      502.39     89.43 o 
  -2   2   4   130984.14   137376.83    463.65 o 
  -1   2   4    24917.90    25840.61    240.00 o 
   0   2   4    36102.13    35546.15    268.02 o 
   1   2   4     3995.64     4137.24    104.82 o 
   2   2   4    13645.48    12573.43    186.56 o 
   3   2   4      638.37      724.11     86.00 o 
   4   2   4    20768.89    18209.32    174.33 o 
   5   2   4       79.09       80.78     86.14 o 
   6   2   4    36526.73    34432.85    200.16 o 
   7   2   4      115.49      159.36     77.76 o 
   8   2   4        3.86       32.56     74.87 o 
   9   2   4        3.83       32.28     77.89 o 
  10   2   4     8432.56     7724.43    106.88 o 
  11   2   4      647.33      654.74     80.78 o 
  12   2   4     7321.21     7170.25    102.07 o 
  13   2   4     3677.09     3609.44     94.93 o 
  14   2   4     8377.86     8200.17    111.28 o 
  15   2   4      756.77      734.28     87.92 o 
  16   2   4     6033.97     5981.26    103.44 o 
  17   2   4       50.03       74.60     88.61 o 
  18   2   4      706.73      685.24    100.97 o 
  19   2   4      583.38      637.02     97.54 o 
  20   2   4     5726.14     5709.66    121.03 o 
  21   2   4       13.20       26.93    116.22 o 
  22   2   4     2431.96     2574.99    117.73 o 
 -24   3   4     6622.46     6671.85    117.32 o 
 -23   3   4      335.84      354.16    105.37 o 
 -22   3   4      240.75      248.65     97.40 o 
 -21   3   4      140.75      163.62    102.35 o 
 -20   3   4      954.15      986.23     83.39 o 
 -19   3   4      320.55      372.98     94.93 o 
 -18   3   4     5366.07     5269.23    101.11 o 
 -17   3   4       97.70      155.24     82.70 o 
 -16   3   4        1.47        5.08     75.15 o 
 -15   3   4     1999.17     2005.43     92.04 o 
 -14   3   4    13415.89    13444.40    114.85 o 
 -13   3   4        1.50       -4.81     68.41 o 
 -12   3   4    15402.04    15331.82    119.93 o 
 -11   3   4      427.51      473.68     74.46 o 
 -10   3   4      177.41      213.35     67.04 o 
  -9   3   4    20206.08    20258.71    140.67 o 
  -8   3   4    37008.42    35966.80    194.94 o 
  -7   3   4    10844.91    11154.73    122.54 o 
  -6   3   4     3461.72     3033.97     90.67 o 
  -5   3   4       37.19       30.09     77.62 o 
  -4   3   4     5309.16     5109.74    107.15 o 
  -3   3   4     7606.51     8089.17    125.70 o 
  -2   3   4     8713.96     8300.73    127.90 o 
  -1   3   4    12519.96    12881.97    160.59 o 
   0   3   4      682.25      679.33     86.14 o 
   1   3   4      580.27      662.43     79.54 o 
   2   3   4    45546.08    41651.73    206.48 o 
   3   3   4      464.59      379.98     84.90 o 
   4   3   4    14006.70    12720.97    146.58 o 
   5   3   4      985.12      941.03     85.86 o 
   6   3   4     5517.49     5256.04    111.69 o 
   7   3   4      936.89      868.36     81.74 o 
   8   3   4    20840.89    19591.46    151.39 o 
   9   3   4      269.93      209.77     73.63 o 
  10   3   4     3662.37     3314.36     89.84 o 
  11   3   4     1242.91     1259.06     88.61 o 
  12   3   4    13209.86    12757.10    127.76 o 
  13   3   4     2934.56     2670.33     97.13 o 
  14   3   4     4717.83     4411.31    100.15 o 
  15   3   4     1381.44     1421.03     92.45 o 
  16   3   4      193.89      216.37     89.30 o 
  17   3   4     1238.82     1196.55     94.10 o 
  18   3   4     7974.17     7971.02    114.71 o 
  19   3   4     1027.71     1082.81    104.41 o 
  20   3   4     1136.90     1115.23    100.01 o 
  21   3   4      166.25      216.23    113.20 o 
  22   3   4     1203.62     1210.02    114.16 o 
 -23   4   4      441.64      413.23    107.57 o 
 -22   4   4     3736.61     3783.50    119.52 o 
 -21   4   4       86.62      155.24     96.16 o 
 -20   4   4     3302.61     3548.86     96.30 o 
 -19   4   4      518.18      654.19     91.22 o 
 -18   4   4      898.03      934.44     95.75 o 
 -17   4   4      101.02      138.89     82.98 o 
 -16   4   4     8190.84     8176.54    111.69 o 
 -15   4   4        5.23       44.92     78.72 o 
 -14   4   4      374.30      410.76     79.95 o 
 -13   4   4     2685.10     2644.64     82.98 o 
 -12   4   4     6575.91     6360.69     96.58 o 
 -11   4   4        1.97       -6.73     66.77 o 
 -10   4   4    35392.71    35320.71    168.15 o 
  -9   4   4     2649.47     2320.57     86.27 o 
  -8   4   4     1596.28     1681.91     82.70 o 
  -7   4   4    12643.15    13261.96    126.52 o 
  -6   4   4    22181.54    21261.56    155.51 o 
  -5   4   4      399.89      434.39     86.14 o 
  -4   4   4    11020.36    10525.55    129.55 o 
  -3   4   4     6946.98     6922.56    118.69 o 
  -2   4   4    21653.93    22319.22    180.10 o 
  -1   4   4        9.12       15.25     85.72 o 
   0   4   4    23550.73    23860.73    186.97 o 
   1   4   4     2014.92     1909.95    106.60 o 
   2   4   4     3209.38     2862.52     99.87 o 
   3   4   4     5723.34     5640.56    119.93 o 
   4   4   4    32038.56    30528.87    211.29 o 
   5   4   4      510.13      383.28     86.00 o 
   6   4   4    26600.84    24274.65    160.18 o 
   7   4   4     1634.17     1360.86     82.01 o 
   8   4   4       23.01        9.75     80.09 o 
   9   4   4     1535.18     1512.25     82.43 o 
  10   4   4     6604.19     5858.30     94.79 o 
  11   4   4     1090.34     1051.76     88.47 o 
  12   4   4     5204.69     5032.67     99.05 o 
  13   4   4     8775.69     8451.29    113.34 o 
  14   4   4     2432.08     2440.09     89.84 o 
  15   4   4      407.15      414.33     87.65 o 
  16   4   4     5560.67     5581.76    112.51 o 
  17   4   4      720.99      691.01     93.83 o 
  18   4   4      732.84      744.58     90.67 o 
  19   4   4      727.90      815.47    105.23 o 
  20   4   4     3883.06     3981.60    111.55 o 
  21   4   4       14.67      102.35    113.75 o 
  22   4   4     2654.84     2388.85    128.86 o 
 -23   5   4      799.85      664.35    116.36 o 
 -22   5   4      178.77      294.26    108.67 o 
 -21   5   4      781.76      831.41    103.72 o 
 -20   5   4     2930.32     3104.31    103.72 o 
 -19   5   4      119.16      150.70     91.22 o 
 -18   5   4     3187.84     3246.90     98.50 o 
 -17   5   4      853.72      900.23     84.35 o 
 -16   5   4     1751.95     1789.33     98.09 o 
 -15   5   4     2659.79     2897.55     95.61 o 
 -14   5   4     9723.91     9894.58    115.67 o 
 -13   5   4     1373.07     1469.52     85.17 o 
 -12   5   4     6275.86     6333.35     99.60 o 
 -11   5   4     3612.72     3572.63     91.91 o 
 -10   5   4     8173.39     8365.98    109.90 o 
  -9   5   4    11000.26    10711.14    114.71 o 
  -8   5   4    20207.57    19557.67    135.87 o 
  -7   5   4    11716.69    10749.75    119.79 o 
  -6   5   4     5879.14     5770.24    100.01 o 
  -5   5   4     3758.09     3673.19    100.01 o 
  -4   5   4    12086.98    12008.39    133.12 o 
  -3   5   4      107.65      131.47     85.72 o 
  -2   5   4     2605.05     2201.47     95.20 o 
  -1   5   4     9082.16     9016.74    134.22 o 
   0   5   4     4392.94     5183.92    111.55 o 
   1   5   4     1565.19     1551.95     94.93 o 
   2   5   4    33027.72    31932.17    207.03 o 
   3   5   4      204.01      175.71     74.46 o 
   4   5   4     8857.39     8514.35    122.27 o 
   5   5   4     3255.59     3344.44    104.13 o 
   6   5   4    11754.73    11053.76    134.08 o 
   7   5   4     5628.14     5506.21    112.92 o 
   8   5   4    21860.33    21296.04    153.72 o 
   9   5   4     4328.08     4051.11     86.96 o 
  10   5   4     3094.28     2994.96     96.16 o 
  11   5   4     7548.13     7108.57    112.51 o 
  12   5   4     6508.97     6332.94    109.49 o 
  13   5   4      253.27      266.92     84.62 o 
  14   5   4     5804.07     5628.33    100.01 o 
  15   5   4     1730.40     1687.13     89.30 o 
  16   5   4      201.47      212.11     85.59 o 
  17   5   4     1154.60     1225.13     94.38 o 
  18   5   4     4511.97     4345.23    121.30 o 
  19   5   4     1516.23     1528.73    103.58 o 
  20   5   4     1244.03     1255.49    115.40 o 
  21   5   4      249.32      272.97    109.63 o 
 -22   6   4     3483.11     3516.58    119.24 o 
 -21   6   4      236.69      252.22    105.37 o 
 -20   6   4     3206.71     3550.64    109.90 o 
 -19   6   4     2509.74     2499.57    108.12 o 
 -18   6   4      136.37      162.52    100.70 o 
 -17   6   4      202.39      228.87     89.16 o 
 -16   6   4     6276.32     6325.66    110.04 o 
 -15   6   4      505.59      561.87     85.59 o 
 -14   6   4      971.81      971.94     85.17 o 
 -13   6   4     7678.46     7682.12    106.33 o 
 -12   6   4     1234.34     1222.65     84.21 o 
 -11   6   4      135.28      168.01     77.76 o 
 -10   6   4     6240.11     6534.20    105.09 o 
  -9   6   4    12429.43    11878.16    118.83 o 
  -8   6   4      208.03      214.17     69.24 o 
  -7   6   4     6059.17     5941.69    100.29 o 
  -6   6   4     5988.38     5182.27    103.58 o 
  -5   6   4        3.97       55.64     77.07 o 
  -4   6   4     5334.02     5125.67    100.83 o 
  -3   6   4     5885.72     5645.23    104.13 o 
  -2   6   4      859.41      910.40     85.04 o 
  -1   6   4      886.51      913.69     89.30 o 
   0   6   4    33052.89    32727.45    197.96 o 
   1   6   4       57.89      143.97     82.43 o 
   2   6   4      381.71      329.16     85.17 o 
   3   6   4     1035.85      997.36     84.62 o 
   4   6   4    16776.44    15992.60    143.56 o 
   5   6   4     2522.39     2375.39    101.11 o 
   6   6   4     8232.12     7650.94    114.30 o 
   7   6   4     5416.63     5269.78    107.84 o 
   8   6   4      166.26      175.43     88.20 o 
   9   6   4     3333.85     3175.61     98.09 o 
  10   6   4     3851.77     3574.82     96.03 o 
  11   6   4        8.00       39.29     85.31 o 
  12   6   4      311.67      340.69     82.84 o 
  13   6   4     4105.32     4108.81    100.15 o 
  14   6   4      812.61      798.57     98.22 o 
  15   6   4      111.25      114.85     99.19 o 
  16   6   4     4112.32     4050.15    107.98 o 
  17   6   4      486.27      459.94     98.50 o 
  18   6   4      239.87      295.50    110.18 o 
  19   6   4      506.28      459.11    106.47 o 
  20   6   4     2488.44     2462.07    118.01 o 
  21   6   4      172.08      179.83    115.26 o 
 -22   7   4      692.03      695.40    115.53 o 
 -21   7   4     2303.02     2348.60    124.60 o 
 -20   7   4     1700.31     1624.76    114.57 o 
 -19   7   4       71.06       36.68    107.70 o 
 -18   7   4     3218.26     3236.46    107.70 o 
 -17   7   4      923.73      892.54    102.90 o 
 -16   7   4       76.27       82.70     97.40 o 
 -15   7   4     3839.42     3871.15    104.41 o 
 -14   7   4     8303.48     8320.51    114.85 o 
 -13   7   4      171.89      223.51     89.02 o 
 -12   7   4     8710.12     8931.97    116.08 o 
 -11   7   4     3918.77     3843.12     93.14 o 
 -10   7   4     3833.53     3628.81     93.83 o 
  -9   7   4     5667.76     5708.42    102.90 o 
  -8   7   4     3402.63     3249.65     89.43 o 
  -7   7   4     6636.58     6602.61    103.99 o 
  -6   7   4     1159.23     1172.37     78.58 o 
  -5   7   4     6158.97     6140.34    106.19 o 
  -4   7   4     6461.95     6427.73    107.70 o 
  -3   7   4      192.28      234.64     82.70 o 
  -2   7   4    10767.13    10215.76    121.58 o 
  -1   7   4     7266.59     7431.54    115.40 o 
   0   7   4        4.66       20.74     81.60 o 
   1   7   4     3788.96     3763.17    102.48 o 
   2   7   4     3385.31     3123.13    104.41 o 
   3   7   4     1230.95     1161.38     93.28 o 
   4   7   4    15047.07    14030.72    138.48 o 
   5   7   4     7805.87     7507.51    121.30 o 
   6   7   4     9479.20     8660.66    123.78 o 
   7   7   4     3949.48     3822.65    110.59 o 
   8   7   4     4119.29     3941.21    100.97 o 
   9   7   4     1232.91     1287.91     91.08 o 
  10   7   4      984.66     1004.36    100.83 o 
  11   7   4     7616.62     7736.93    118.42 o 
  12   7   4     3961.53     4003.85     98.09 o 
  13   7   4       83.63      133.39     92.32 o 
  14   7   4     3619.02     3739.81    110.73 o 
  15   7   4     2395.79     2551.91    108.94 o 
  16   7   4        7.85       39.15     96.85 o 
  17   7   4      934.57      956.56    108.80 o 
  18   7   4     1391.43     1413.75    112.10 o 
  19   7   4     1168.08     1114.81    116.91 o 
  20   7   4      647.96      604.32    128.04 o 
 -21   8   4        7.45      -14.97    120.48 o 
 -20   8   4     1760.90     1544.80    120.62 o 
 -19   8   4     3622.83     3566.86    121.44 o 
 -18   8   4      118.41      117.87     98.77 o 
 -17   8   4      407.86      448.54    101.93 o 
 -16   8   4     4222.93     4461.18    117.32 o 
 -15   8   4     1116.67     1163.03     97.95 o 
 -14   8   4       19.12       31.60     85.45 o 
 -13   8   4     5906.95     6168.36    105.78 o 
 -12   8   4     3904.67     3975.28     97.26 o 
 -11   8   4       81.73      130.10     83.53 o 
 -10   8   4     2351.26     2192.54     97.26 o 
  -9   8   4     2792.31     2645.74     98.09 o 
  -8   8   4      830.85      842.40     85.59 o 
  -7   8   4     6755.73     6318.79    105.92 o 
  -6   8   4    12790.61    12638.96    128.86 o 
  -5   8   4       58.70       71.71     83.66 o 
  -4   8   4     3397.49     3491.44     98.50 o 
  -3   8   4     7493.57     7363.13    110.31 o 
  -2   8   4       46.90       86.27     82.29 o 
  -1   8   4       72.06       93.00     84.76 o 
   0   8   4    11303.07    10912.54    129.13 o 
   1   8   4     3510.92     3756.71     97.13 o 
   2   8   4     2419.70     2295.16     99.87 o 
   3   8   4     5344.02     5373.77    115.26 o 
   4   8   4     7125.00     6720.62    114.85 o 
   5   8   4      148.02      121.03     91.91 o 
   6   8   4     7021.10     6414.68    123.78 o 
   7   8   4     9592.46     9004.37    134.49 o 
   8   8   4      516.09      524.37     99.05 o 
   9   8   4     4375.41     4202.77    117.32 o 
  10   8   4     4745.27     4830.59    112.79 o 
  11   8   4      993.88     1030.46    106.19 o 
  12   8   4      521.27      562.56    106.47 o 
  13   8   4     5600.45     5871.77    119.38 o 
  14   8   4       14.51       56.60    109.08 o 
  15   8   4       91.74       64.29    103.58 o 
  16   8   4     3572.55     3531.00    114.98 o 
  17   8   4     2590.42     2587.91    129.00 o 
  18   8   4      457.39      465.85    123.50 o 
  19   8   4     1562.83     1577.36    120.62 o 
 -20   9   4     2136.23     2027.41    129.96 o 
 -19   9   4      204.38      225.30    118.28 o 
 -18   9   4     1577.67     1632.31    122.81 o 
 -17   9   4     2850.19     2698.50    119.38 o 
 -16   9   4      192.95      199.88    100.97 o 
 -15   9   4     1831.29     1883.03    107.84 o 
 -14   9   4     2288.35     2284.85    106.74 o 
 -13   9   4      343.50      365.01     89.30 o 
 -12   9   4      763.70      786.21     91.63 o 
 -11   9   4     5373.22     5226.51    104.27 o 
 -10   9   4     6947.85     6814.31    115.26 o 
  -9   9   4     5623.56     5450.02    106.60 o 
  -8   9   4      898.80      919.33     91.36 o 
  -7   9   4     4100.34     4015.12    104.41 o 
  -6   9   4     4233.04     4231.07    101.66 o 
  -5   9   4    12120.86    11805.08    129.27 o 
  -4   9   4      468.99      475.74     90.81 o 
  -3   9   4       22.66       45.88     88.47 o 
  -2   9   4     7950.45     7764.00    118.97 o 
  -1   9   4     3995.76     4014.02    108.80 o 
   0   9   4       12.77       14.29     88.20 o 
   1   9   4     4635.26     4758.60    110.59 o 
   2   9   4     3093.02     3101.28    107.29 o 
   3   9   4     2033.23     1955.70    102.07 o 
   4   9   4     1499.72     1552.77     97.68 o 
   5   9   4    12538.41    11972.40    134.63 o 
   6   9   4     7735.68     7394.04    127.62 o 
   7   9   4     1291.33     1309.48     98.09 o 
   8   9   4     5027.98     4783.47    115.26 o 
   9   9   4      479.03      438.64     99.46 o 
  10   9   4        9.81       13.74     99.74 o 
  11   9   4     5348.45     5371.16    128.45 o 
  12   9   4     1469.18     1395.06    112.10 o 
  13   9   4        2.83      -29.81    113.89 o 
  14   9   4     2926.49     3025.04    120.07 o 
  15   9   4     4194.23     4210.60    127.07 o 
  16   9   4        0.53       35.03    128.31 o 
  17   9   4      929.07      888.42    125.01 o 
  18   9   4      791.35      842.53    129.68 o 
 -18  10   4       21.19       59.07    109.63 o 
 -17  10   4      204.51      239.04    100.15 o 
 -16  10   4     1319.63     1329.95    116.22 o 
 -15  10   4     3961.57     3924.72    124.19 o 
 -14  10   4       19.83       75.42    104.96 o 
 -13  10   4     6837.17     6860.06    123.64 o 
 -12  10   4      327.33      313.36     94.65 o 
 -11  10   4       42.63       35.31     93.42 o 
 -10  10   4      769.38      701.31    100.56 o 
  -9  10   4     6235.71     6112.18    112.51 o 
  -8  10   4      108.65      139.71     89.02 o 
  -7  10   4     8738.23     8129.69    119.52 o 
  -6  10   4     1271.92     1287.91     96.85 o 
  -5  10   4       82.08       89.71     87.23 o 
  -4  10   4     3416.44     3455.03    102.21 o 
  -3  10   4    11002.66    11020.93    129.27 o 
  -2  10   4       22.08       59.21     85.04 o 
  -1  10   4     3598.98     3566.44    103.31 o 
   0  10   4     5819.23     6164.79    115.40 o 
   1  10   4     5218.52     5149.30    114.71 o 
   2  10   4      306.70      350.04     87.65 o 
   3  10   4    10284.15    10302.86    129.96 o 
   4  10   4     1673.22     1719.41    103.03 o 
   5  10   4       45.01       48.63     94.10 o 
   6  10   4      776.57      747.06     99.60 o 
   7  10   4     4037.82     4033.66    121.17 o 
   8  10   4      242.23      247.42    108.67 o 
   9  10   4     5569.99     5477.77    123.78 o 
  10  10   4     1556.82     1502.90    110.86 o 
  11  10   4      550.63      546.62    117.32 o 
  12  10   4      231.32      234.50    117.87 o 
  13  10   4     2600.57     2580.35    121.30 o 
  14  10   4        4.44      -12.23    116.36 o 
  15  10   4     1313.43     1230.07    134.49 o 
  16  10   4      725.80      721.09    125.70 o 
  17  10   4      460.49      418.04    122.27 o 
 -17  11   4     2281.60     2081.26    113.89 o 
 -16  11   4      205.11      220.22    123.50 o 
 -15  11   4     1475.09     1403.72    116.77 o 
 -14  11   4     1113.91     1037.75    114.98 o 
 -13  11   4      135.09      195.35    111.82 o 
 -12  11   4      299.13      391.11    100.29 o 
 -11  11   4     9903.08     9753.90    136.69 o 
 -10  11   4      747.53      772.61    104.54 o 
  -9  11   4      761.99      815.33    103.72 o 
  -8  11   4      771.69      827.70     97.95 o 
  -7  11   4     1400.92     1392.18    101.38 o 
  -6  11   4      202.77      211.01     92.18 o 
  -5  11   4     6575.79     6866.51    115.95 o 
  -4  11   4      422.50      454.03     92.04 o 
  -3  11   4      266.30      294.81     97.13 o 
  -2  11   4     2657.42     2813.07    106.33 o 
  -1  11   4     4770.43     5024.70    108.39 o 
   0  11   4        3.66       27.89     88.33 o 
   1  11   4     2694.99     2771.31    105.37 o 
   2  11   4     1259.05     1273.07    107.29 o 
   3  11   4      885.22      859.29    105.92 o 
   4  11   4     1802.38     1847.58    104.41 o 
   5  11   4     6146.65     6071.10    123.50 o 
   6  11   4     2339.06     2364.39    108.94 o 
   7  11   4      381.98      423.26    102.90 o 
   8  11   4      642.67      652.13    101.25 o 
   9  11   4     1833.73     1839.48    108.12 o 
  10  11   4       42.00       90.81    112.51 o 
  11  11   4     2901.89     2811.14    136.14 o 
  12  11   4      144.32      182.85    128.31 o 
  13  11   4       12.29       22.94    120.75 o 
  14  11   4      345.71      333.96    138.06 o 
  15  11   4     2987.52     2800.02    143.97 o 
 -15  12   4     1659.57     1440.53    121.30 o 
 -14  12   4      352.09      364.87    124.74 o 
 -13  12   4     4782.44     4624.66    125.01 o 
 -12  12   4      156.37      177.22    110.18 o 
 -11  12   4       12.43       74.60    117.59 o 
 -10  12   4      630.24      607.76    107.70 o 
  -9  12   4     3571.52     3408.46    114.02 o 
  -8  12   4       19.10       18.68    100.56 o 
  -7  12   4     4920.12     4766.16    124.88 o 
  -6  12   4     1625.00     1502.49    113.06 o 
  -5  12   4      123.55      178.45     95.48 o 
  -4  12   4      142.97      141.77    102.48 o 
  -3  12   4     4500.02     4737.44    121.03 o 
  -2  12   4       28.73       38.88    101.38 o 
  -1  12   4     1344.82     1445.62    108.67 o 
   0  12   4     2335.49     2463.44    116.50 o 
   1  12   4     3666.39     3799.57    118.97 o 
   2  12   4      125.92      159.91     96.44 o 
   3  12   4     5851.34     5722.44    126.66 o 
   4  12   4      662.46      708.87     99.32 o 
   5  12   4      210.17      229.28     99.05 o 
   6  12   4       61.42       46.43     96.99 o 
   7  12   4     4841.47     4907.52    138.89 o 
   8  12   4        5.74       20.88    111.96 o 
   9  12   4     2737.15     2612.91    128.86 o 
  10  12   4      367.35      355.81    126.11 o 
  11  12   4     2105.07     1908.99    145.34 o 
  12  12   4       72.62       10.44    145.21 o 
  13  12   4     2187.10     2243.23    158.40 o 
 -13  13   4      315.21      301.82    131.06 o 
 -12  13   4      124.13      103.72    126.39 o 
 -11  13   4     3982.98     3680.60    133.53 o 
 -10  13   4      133.42      136.55    119.11 o 
  -9  13   4       33.15       51.10    110.45 o 
  -8  13   4      901.97      848.85    112.10 o 
  -7  13   4      404.24      443.73    117.87 o 
  -6  13   4       14.70      100.83    115.81 o 
  -5  13   4     8027.53     8101.53    143.28 o 
  -4  13   4        4.28       44.10    106.06 o 
  -3  13   4      817.90      884.43    108.80 o 
  -2  13   4      118.53      189.17    100.29 o 
  -1  13   4     6066.29     6371.41    123.09 o 
   0  13   4       35.57       74.18    107.84 o 
   1  13   4     4537.86     4653.23    130.92 o 
   2  13   4      251.79      313.91    121.44 o 
   3  13   4      607.93      662.29    112.37 o 
   4  13   4      405.35      381.22    114.57 o 
   5  13   4     8078.76     8110.74    143.70 o 
   6  13   4      604.64      659.96    129.41 o 
   7  13   4      519.42      466.26    135.04 o 
   8  13   4      146.69      109.76    137.10 o 
   9  13   4      751.05      735.24    135.87 o 
  10  13   4      148.16      127.49    134.35 o 
  11  13   4     2119.07     2119.86    113.06 o 
 -10  14   4      176.76      200.57    133.53 o 
  -9  14   4     2410.22     2148.99    134.49 o 
  -8  14   4       65.95       79.13    125.97 o 
  -7  14   4     3879.78     3570.29    135.45 o 
  -6  14   4      217.55      173.64    126.39 o 
  -5  14   4       62.41       64.57    117.05 o 
  -4  14   4        0.89       31.73    125.15 o 
  -3  14   4     5150.11     5421.99    123.50 o 
  -2  14   4      207.91      257.99    117.46 o 
  -1  14   4     2096.60     2216.58    126.94 o 
   0  14   4      219.65      270.50    125.56 o 
   1  14   4     2230.68     2170.97    131.74 o 
   2  14   4        1.17      -38.88    124.60 o 
   3  14   4     6052.22     5704.44    141.09 o 
   4  14   4        1.65      -15.25    112.37 o 
   5  14   4        3.69      103.44    117.32 o 
   6  14   4       17.02       16.62    141.22 o 
   7  14   4     3706.80     3424.94    161.14 o 
   8  14   4        0.98       -5.08    116.36 o 
  -4  15   4      246.98      321.19    129.27 o 
  -3  15   4       12.94       35.17    131.19 o 
  -2  15   4       18.68       56.05    138.06 o 
  -1  15   4     3611.56     3331.80    146.03 o 
   0  15   4        5.23       46.02    134.90 o 
   1  15   4     2698.81     2562.22    146.17 o 
   2  15   4        1.19       57.97    135.18 o 
 -23   0   5     4102.94     4269.68    118.83 o 
 -21   0   5     2345.92     2283.34    104.68 o 
 -19   0   5    17374.77    17528.34    127.07 o 
 -17   0   5      293.34      270.91     86.41 o 
 -15   0   5    13997.19    13985.52    116.91 o 
 -13   0   5     6394.02     6187.87     93.83 o 
 -11   0   5     1102.98      969.74     72.54 o 
  -9   0   5    44235.29    46607.47    196.31 o 
  -7   0   5    45131.59    46637.00    215.27 o 
  -5   0   5    28491.71    30541.78    199.61 o 
  -1   0   5    16207.23    17063.73    202.91 o 
   1   0   5    19649.10    19331.96    212.52 o 
   3   0   5    40756.24    36987.37    247.14 o 
   5   0   5     6124.45     6047.88    123.36 o 
   7   0   5    69451.08    65646.95    257.03 o 
   9   0   5     3473.63     2989.19     92.45 o 
  11   0   5      460.84      546.62     80.09 o 
  13   0   5    19189.95    18483.52    138.34 o 
  15   0   5     2420.53     2287.46     84.76 o 
  17   0   5     5687.73     5515.14    110.18 o 
  19   0   5     3543.15     3501.19    109.08 o 
  21   0   5      305.17      250.58    112.51 o 
 -24   1   5      486.35      587.29    109.21 o 
 -23   1   5     6096.56     6012.17    112.37 o 
 -22   1   5      193.79      234.37     96.03 o 
 -21   1   5     8827.67     8716.43    110.31 o 
 -20   1   5       95.33      140.67     82.43 o 
 -19   1   5       31.82       42.72     76.93 o 
 -18   1   5      115.57      123.50     80.37 o 
 -17   1   5     1150.18     1102.59     80.37 o 
 -16   1   5       50.80       91.49     86.41 o 
 -15   1   5    19256.18    19632.68    135.59 o 
 -14   1   5      750.27      752.55     79.68 o 
 -13   1   5     3292.12     3157.75     89.98 o 
 -12   1   5      150.17      147.13     70.34 o 
 -11   1   5     4292.64     4172.83     85.31 o 
 -10   1   5      228.49      329.84     69.38 o 
  -9   1   5     9682.75     9394.66    109.35 o 
  -8   1   5     6597.45     6982.60    111.00 o 
  -7   1   5    34643.40    37103.73    194.25 o 
  -6   1   5      833.59      984.17     77.62 o 
  -5   1   5    49544.14    49990.51    246.73 o 
  -4   1   5    17804.84    18421.01    175.43 o 
  -3   1   5      854.13     1063.98     88.88 o 
  -2   1   5      282.55      412.41     82.98 o 
  -1   1   5    47228.01    52365.07    313.22 o 
   0   1   5     1015.92      952.71    100.83 o 
   1   1   5    15133.63    14577.89    195.21 o 
   2   1   5     2533.65     2181.82    107.84 o 
   3   1   5     1837.72     1423.64     97.68 o 
   4   1   5     1925.03     1723.12     95.06 o 
   5   1   5    20913.09    18336.94    162.79 o 
   6   1   5      228.79      184.77     89.16 o 
   7   1   5    18789.53    18013.14    146.99 o 
   8   1   5        2.10       73.22     73.91 o 
   9   1   5      701.72      661.74     80.78 o 
  10   1   5        3.61       13.33     78.58 o 
  11   1   5    25888.70    24266.81    147.95 o 
  12   1   5      611.03      584.95     80.92 o 
  13   1   5      304.16      282.58     79.95 o 
  14   1   5      688.72      746.09     87.92 o 
  15   1   5     6060.75     5959.00    105.64 o 
  16   1   5      144.05      117.87     88.88 o 
  17   1   5     7687.68     7698.88    112.24 o 
  18   1   5      168.43      234.91     87.65 o 
  19   1   5     3316.80     3371.37    106.74 o 
  20   1   5      437.27      451.28    105.37 o 
  21   1   5     4434.03     4629.88    124.05 o 
  22   1   5       30.35       84.49    111.00 o 
 -24   2   5       83.18      130.92    107.57 o 
 -23   2   5     4183.39     4248.25    109.49 o 
 -22   2   5      326.40      389.60     92.04 o 
 -21   2   5      669.66      676.86     93.69 o 
 -20   2   5      202.69      232.30     89.71 o 
 -19   2   5     9821.94     9997.20    114.44 o 
 -18   2   5       69.51      105.51     79.13 o 
 -17   2   5     1129.60     1253.29     79.54 o 
 -16   2   5       21.67       61.82     74.46 o 
 -15   2   5     2884.06     2921.18     86.96 o 
 -14   2   5       97.61       82.01     75.42 o 
 -13   2   5    18694.29    18546.44    131.47 o 
 -12   2   5       75.86      161.97     71.71 o 
 -11   2   5     3990.28     4421.34     92.73 o 
 -10   2   5     2213.00     2339.12     81.19 o 
  -9   2   5    20901.02    20682.24    139.16 o 
  -8   2   5      312.26      500.46     82.98 o 
  -7   2   5    26438.54    27046.91    169.80 o 
  -6   2   5     7104.31     6977.79    112.37 o 
  -5   2   5     1834.34     1865.99     87.92 o 
  -4   2   5      498.78      583.58     82.01 o 
  -3   2   5     5990.41     5907.76    117.32 o 
  -2   2   5     6288.26     7171.21    134.90 o 
  -1   2   5     1578.84     1666.93    103.31 o 
   0   2   5       62.76       28.02     88.88 o 
   1   2   5    56273.18    52916.09    250.44 o 
   2   2   5     5635.16     5789.06    134.22 o 
   3   2   5    12635.66    11388.55    150.15 o 
   4   2   5       30.05       44.37     88.33 o 
   5   2   5      934.58      948.73     85.59 o 
   6   2   5       98.80       78.03     87.51 o 
   7   2   5    50099.69    47501.24    221.86 o 
   8   2   5        7.87        5.22     83.25 o 
   9   2   5     8179.22     7754.52    106.19 o 
  10   2   5      115.77      122.68     79.40 o 
  11   2   5      817.13      861.90     80.92 o 
  12   2   5        2.34      -11.26     83.53 o 
  13   2   5    17399.00    16492.38    132.98 o 
  14   2   5      180.97      185.32     87.10 o 
  15   2   5     1614.38     1666.79     86.68 o 
  16   2   5      692.87      689.77     97.40 o 
  17   2   5     4602.48     4576.16    107.84 o 
  18   2   5       29.47       43.00     92.18 o 
  19   2   5     3909.99     3980.63    111.69 o 
  20   2   5       65.68       62.78    106.74 o 
  21   2   5      112.08      116.63    112.37 o 
  22   2   5      287.16      263.49    120.48 o 
 -24   3   5      841.36      777.69    112.10 o 
 -23   3   5     2484.31     2444.35    117.59 o 
 -22   3   5       34.44      -43.41     85.86 o 
 -21   3   5     6201.96     6121.79    117.32 o 
 -20   3   5      372.59      390.43    100.29 o 
 -19   3   5      262.22      230.79     88.33 o 
 -18   3   5        6.68       94.65     89.71 o 
 -17   3   5     3676.57     3912.36     94.52 o 
 -16   3   5      468.37      525.60     75.28 o 
 -15   3   5     5345.98     5336.41     95.89 o 
 -14   3   5      726.30      855.58     88.06 o 
 -13   3   5      814.31      769.86     72.12 o 
 -12   3   5      257.66      214.58     69.65 o 
 -11   3   5    20355.83    20921.28    135.87 o 
 -10   3   5     3407.20     3295.12     86.00 o 
  -9   3   5    21789.75    22059.03    142.32 o 
  -8   3   5    11900.71    12971.41    128.86 o 
  -7   3   5    20535.47    20988.04    152.08 o 
  -6   3   5     1163.64     1119.90     86.82 o 
  -5   3   5    29315.27    29391.11    197.69 o 
  -4   3   5      375.28      247.83     78.85 o 
  -3   3   5      405.81      375.86     73.50 o 
  -2   3   5     1484.44     1505.65     96.58 o 
  -1   3   5    52187.77    51761.86    283.68 o 
   0   3   5      109.60      139.44     80.78 o 
   1   3   5     9501.54     8730.31    112.51 o 
   2   3   5    11707.81    11581.15    123.09 o 
   3   3   5     2617.82     2274.82    105.92 o 
   4   3   5      333.10      268.02     77.07 o 
   5   3   5    36518.91    33684.69    205.93 o 
   6   3   5       47.45       76.79     79.95 o 
   7   3   5     5013.02     4617.24    106.47 o 
   8   3   5     1262.99     1237.77     89.02 o 
   9   3   5     3438.45     3350.90     92.87 o 
  10   3   5     4871.35     4532.89     98.64 o 
  11   3   5    16188.22    15744.77    131.19 o 
  12   3   5     2503.99     2402.45     96.99 o 
  13   3   5       15.40        6.46     79.82 o 
  14   3   5       46.35       69.38     79.95 o 
  15   3   5     2401.82     2433.50     91.91 o 
  16   3   5      427.89      380.12     83.94 o 
  17   3   5     6971.50     6925.58    109.63 o 
  18   3   5     2076.52     2243.92    110.18 o 
  19   3   5     1628.79     1735.07    107.29 o 
  20   3   5       22.86       58.11     93.42 o 
  21   3   5     6162.89     6293.51    124.19 o 
  22   3   5      334.79      439.47    108.39 o 
 -24   4   5        4.22       35.03    119.79 o 
 -23   4   5     2588.16     2570.74    106.88 o 
 -22   4   5     1852.83     1882.61    103.58 o 
 -21   4   5      694.40      763.82     93.14 o 
 -20   4   5     1932.03     1954.46    105.64 o 
 -19   4   5     4051.17     4207.17    100.70 o 
 -18   4   5      514.31      524.23     94.93 o 
 -17   4   5      662.17      684.96     84.07 o 
 -16   4   5       43.99       69.24     76.79 o 
 -15   4   5     6731.79     6632.56     95.06 o 
 -14   4   5       13.41       20.19     73.22 o 
 -13   4   5    11338.24    11557.80    115.81 o 
 -12   4   5      117.52      167.46     83.66 o 
 -11   4   5       21.32       73.22     75.15 o 
 -10   4   5     3634.45     3607.24     86.55 o 
  -9   4   5    38574.15    40881.05    185.87 o 
  -8   4   5     1283.21     1279.12     79.27 o 
  -7   4   5    36809.28    38312.24    187.93 o 
  -6   4   5     1157.31      987.05     92.18 o 
  -5   4   5     1585.82     1297.94     90.81 o 
  -4   4   5    20879.59    22706.35    167.87 o 
  -3   4   5    25857.41    25406.50    182.71 o 
  -2   4   5     6289.15     6574.59    117.46 o 
  -1   4   5     5047.92     5345.47    112.79 o 
   0   4   5     9866.79     9757.34    138.75 o 
   1   4   5    13173.73    12631.26    167.33 o 
   2   4   5     4396.14     4772.75     99.46 o 
   3   4   5    21494.04    19433.34    170.07 o 
   4   4   5      851.28      662.84     87.37 o 
   5   4   5      494.72      590.86     88.47 o 
   6   4   5     7854.56     7091.54    107.70 o 
   7   4   5    20426.63    19114.22    138.20 o 
   8   4   5       43.62       35.58     83.39 o 
   9   4   5    17767.51    17005.48    129.55 o 
  10   4   5      151.38      126.11     79.68 o 
  11   4   5      435.93      351.55     81.60 o 
  12   4   5      964.69      937.87     93.83 o 
  13   4   5     8538.23     8281.63    110.31 o 
  14   4   5      185.76      203.73     77.07 o 
  15   4   5      628.44      639.90     83.11 o 
  16   4   5     1881.44     1853.63     86.27 o 
  17   4   5     2159.98     2073.43     95.34 o 
  18   4   5      196.81      287.26    100.01 o 
  19   4   5     3004.47     3055.13    114.16 o 
  20   4   5     1107.76     1227.74    121.99 o 
  21   4   5       45.38      137.24    104.68 o 
 -23   5   5     1606.99     1368.82    121.30 o 
 -22   5   5       39.84      -40.94    114.71 o 
 -21   5   5     4334.25     4520.11    110.86 o 
 -20   5   5     1502.16     1477.90     99.46 o 
 -19   5   5      417.02      447.44    104.27 o 
 -18   5   5      151.42      189.85     92.59 o 
 -17   5   5     6890.51     6775.98    104.13 o 
 -16   5   5      180.62      176.80     77.34 o 
 -15   5   5     2571.35     2681.60     90.26 o 
 -14   5   5     7503.16     7466.16    104.68 o 
 -13   5   5      139.81      159.77     85.31 o 
 -12   5   5       18.02       88.75     81.46 o 
 -11   5   5    16764.18    16366.40    127.90 o 
 -10   5   5        5.89       -3.02     76.79 o 
  -9   5   5     2106.15     2157.09     78.17 o 
  -8   5   5    16064.00    15699.71    131.61 o 
  -7   5   5    14206.86    13727.39    128.31 o 
  -6   5   5      734.01      696.36     82.98 o 
  -5   5   5    35596.14    35675.97    190.68 o 
  -4   5   5    14854.38    14551.10    138.06 o 
  -3   5   5      676.18      697.05     88.20 o 
  -2   5   5     2016.01     2351.34     98.77 o 
  -1   5   5    17403.95    16562.03    157.43 o 
   0   5   5      645.46      772.61     82.01 o 
   1   5   5    14014.76    13793.06    157.43 o 
   2   5   5     8449.59     7924.04    125.70 o 
   3   5   5     7138.76     6915.01    126.39 o 
   4   5   5      499.01      437.00     87.10 o 
   5   5   5    21679.27    20514.23    172.27 o 
   6   5   5      595.56      611.88     93.83 o 
   7   5   5     2264.68     2204.49     98.50 o 
   8   5   5     5552.71     5359.21    101.93 o 
   9   5   5     2714.35     2576.92     82.84 o 
  10   5   5     1922.40     1856.37     88.47 o 
  11   5   5     6515.25     6021.51    109.76 o 
  12   5   5     6332.24     6048.16    104.27 o 
  13   5   5       82.82       96.85     84.49 o 
  14   5   5     2926.35     2889.59    103.31 o 
  15   5   5     4010.16     3929.26    112.92 o 
  16   5   5       37.27        6.32    101.93 o 
  17   5   5     1670.79     1695.51    107.57 o 
  18   5   5     3299.66     3376.04    114.44 o 
  19   5   5      260.41      328.88     96.58 o 
  20   5   5       37.29       48.63    101.38 o 
  21   5   5     2481.01     2464.82    125.97 o 
 -23   6   5     1432.71     1449.33    125.01 o 
 -22   6   5     1848.52     1904.18    114.16 o 
 -21   6   5      371.05      409.80    102.35 o 
 -20   6   5      933.36     1002.44    103.03 o 
 -19   6   5     3615.97     3723.33    107.02 o 
 -18   6   5      221.14      279.97    100.97 o 
 -17   6   5      824.94      911.36     90.94 o 
 -16   6   5     3025.97     3085.49     96.30 o 
 -15   6   5     4622.71     4453.76     97.68 o 
 -14   6   5      435.32      450.18     88.47 o 
 -13   6   5     9181.98     8940.49    108.80 o 
 -12   6   5     2054.02     2038.95     87.10 o 
 -11   6   5        0.73       15.39     73.22 o 
 -10   6   5     5416.72     5177.46    100.70 o 
  -9   6   5     6135.04     5835.77     96.85 o 
  -8   6   5     1206.71     1164.96     77.62 o 
  -7   6   5    14076.87    13796.36    126.39 o 
  -6   6   5     7730.23     7458.74    108.39 o 
  -5   6   5      152.24      218.15     75.15 o 
  -4   6   5     4880.22     4907.65    100.15 o 
  -3   6   5     6224.02     5881.52    107.29 o 
  -2   6   5     9682.79    10061.49    125.97 o 
  -1   6   5      168.43      139.71     85.72 o 
   0   6   5     1169.53     1243.81     83.39 o 
   1   6   5     1550.21     1459.49     87.65 o 
   2   6   5      304.66      290.14     93.42 o 
   3   6   5    26120.14    24416.97    161.42 o 
   4   6   5     1599.64     1535.46    104.96 o 
   5   6   5      321.37      462.96     96.16 o 
   6   6   5     2623.37     2564.28    105.64 o 
   7   6   5    18473.96    18443.82    153.45 o 
   8   6   5      528.38      597.18     82.98 o 
   9   6   5     7437.38     7457.78    115.53 o 
  10   6   5     1586.52     1687.81    101.66 o 
  11   6   5     3215.67     3200.20    100.29 o 
  12   6   5     2003.36     2020.68    103.72 o 
  13   6   5     4302.04     4181.21    107.43 o 
  14   6   5     2202.11     2238.56     99.05 o 
  15   6   5      895.76      880.31     94.24 o 
  16   6   5     4108.90     4058.80    107.84 o 
  17   6   5     1846.50     1988.39    103.58 o 
  18   6   5        1.45       73.22    102.62 o 
  19   6   5     2696.31     2714.57    124.33 o 
  20   6   5      666.31      671.50    114.71 o 
 -22   7   5      313.36      279.42    113.89 o 
 -21   7   5     3263.28     3260.50    119.79 o 
 -20   7   5     1767.73     1627.09    113.89 o 
 -19   7   5      980.24      964.80    103.58 o 
 -18   7   5     1690.69     1755.54    108.94 o 
 -17   7   5     3517.56     3544.46    102.35 o 
 -16   7   5       46.91       45.75     94.24 o 
 -15   7   5     2971.97     3166.68    101.25 o 
 -14   7   5     5290.39     5435.04    101.93 o 
 -13   7   5      115.59      131.74     83.94 o 
 -12   7   5      755.75      776.87     79.82 o 
 -11   7   5    17572.00    17357.58    133.39 o 
 -10   7   5       14.39       37.37     78.03 o 
  -9   7   5       47.64       97.13     81.46 o 
  -8   7   5     8699.71     8842.68    112.65 o 
  -7   7   5     2126.80     2304.91     89.43 o 
  -6   7   5     3522.73     3514.51     93.42 o 
  -5   7   5     3181.26     3156.37     92.32 o 
  -4   7   5     6387.09     6308.35    107.02 o 
  -3   7   5       52.21       92.45     82.70 o 
  -2   7   5     3230.21     3208.44     90.12 o 
  -1   7   5    13737.57    13809.96    134.77 o 
   0   7   5      421.35      370.23     80.37 o 
   1   7   5     4355.26     4346.74    110.18 o 
   2   7   5     9143.04     8709.15    129.68 o 
   3   7   5        8.72       54.26     92.87 o 
   4   7   5      150.29      214.72     94.10 o 
   5   7   5    14689.68    13677.80    146.72 o 
   6   7   5     1351.25     1283.10    105.09 o 
   7   7   5       35.55       53.16     99.87 o 
   8   7   5     9193.62     8807.10    134.49 o 
   9   7   5     8627.05     8291.80    129.96 o 
  10   7   5      151.20      164.58     82.29 o 
  11   7   5     2744.72     2919.12    109.49 o 
  12   7   5     2698.16     2835.87    109.90 o 
  13   7   5       25.19       -0.14     97.40 o 
  14   7   5     3098.72     3296.22    106.33 o 
  15   7   5     3229.19     3260.50    122.27 o 
  16   7   5       44.87       47.40    102.21 o 
  17   7   5     1503.57     1468.42    110.86 o 
  18   7   5     3529.29     3636.09    123.09 o 
  19   7   5      409.47      477.66    118.69 o 
  20   7   5      151.87      184.50    121.30 o 
 -21   8   5      330.53      308.27    116.77 o 
 -20   8   5     1679.59     1583.82    106.60 o 
 -19   8   5     1345.07     1299.04    108.67 o 
 -18   8   5      875.24      834.57    101.25 o 
 -17   8   5     1350.63     1344.23    108.25 o 
 -16   8   5     2399.19     2384.86    104.54 o 
 -15   8   5     1142.40     1173.61    101.52 o 
 -14   8   5      890.99      867.81     91.63 o 
 -13   8   5     6336.17     6432.26    113.06 o 
 -12   8   5     4597.23     4563.39    105.37 o 
 -11   8   5     1149.95     1041.59     89.57 o 
 -10   8   5     4126.81     3950.41    100.56 o 
  -9   8   5     7467.55     7355.99    109.21 o 
  -8   8   5      181.33      193.15     83.53 o 
  -7   8   5     1414.71     1485.32     88.61 o 
  -6   8   5    11501.92    11644.90    122.95 o 
  -5   8   5      203.64      293.03     82.01 o 
  -4   8   5     5123.86     5319.10    104.27 o 
  -3   8   5     3480.25     3657.66    101.93 o 
  -2   8   5     2351.78     2499.02     90.81 o 
  -1   8   5     1706.36     1644.95     91.22 o 
   0   8   5     7426.88     7640.49    111.14 o 
   1   8   5       78.58       90.81     91.63 o 
   2   8   5      133.97      146.03     87.23 o 
   3   8   5    11736.95    11161.74    125.29 o 
   4   8   5     2812.77     2664.29     90.12 o 
   5   8   5      244.45      245.49     92.32 o 
   6   8   5     6189.32     5516.65    118.14 o 
   7   8   5     4881.29     4647.74    115.67 o 
   8   8   5        2.48        1.92    101.66 o 
   9   8   5     6816.82     6212.32    127.35 o 
  10   8   5     5608.82     5412.93    123.78 o 
  11   8   5     2941.40     2771.44    109.76 o 
  12   8   5     2499.90     2446.41    106.33 o 
  13   8   5     1681.37     1601.95    106.47 o 
  14   8   5      710.54      756.12    107.98 o 
  15   8   5     1062.30     1074.29    105.78 o 
  16   8   5     2911.13     2889.72    122.13 o 
  17   8   5      728.11      703.10    128.45 o 
  18   8   5      345.51      427.79    131.47 o 
  19   8   5     1342.95     1300.14    128.04 o 
 -20   9   5     1752.15     1646.33    128.86 o 
 -19   9   5      403.17      410.89    112.92 o 
 -18   9   5     1880.22     2001.86    113.61 o 
 -17   9   5     4450.94     4306.08    115.67 o 
 -16   9   5      114.33       44.65     99.87 o 
 -15   9   5     1180.21     1224.30     97.68 o 
 -14   9   5     3470.41     3474.26    107.15 o 
 -13   9   5       16.62       16.35     92.73 o 
 -12   9   5      966.53     1043.38     97.54 o 
 -11   9   5     8330.24     8415.03    117.46 o 
 -10   9   5     3266.94     3266.14     94.52 o 
  -9   9   5      965.12     1013.02     90.94 o 
  -8   9   5     8432.13     8222.29    115.81 o 
  -7   9   5     5623.03     5417.32    105.23 o 
  -6   9   5     6640.21     6853.19    109.76 o 
  -5   9   5    12140.17    12142.47    131.47 o 
  -4   9   5     2391.60     2387.06     98.77 o 
  -3   9   5      491.51      477.80     90.12 o 
  -2   9   5    10191.67    10232.25    126.94 o 
  -1   9   5     6515.23     6772.27    110.45 o 
   0   9   5      436.07      461.04     87.78 o 
   1   9   5     7466.55     7616.87    125.01 o 
   2   9   5     7818.81     7873.35    126.25 o 
   3   9   5      422.00      385.89     92.18 o 
   4   9   5      558.50      549.78     96.85 o 
   5   9   5     9642.20     9167.85    137.65 o 
   6   9   5     1541.65     1646.19    110.73 o 
   7   9   5      245.10      215.82     96.03 o 
   8   9   5     8098.82     8091.78    138.06 o 
   9   9   5     2455.68     2153.11    117.46 o 
  10   9   5      170.56      207.71    103.99 o 
  11   9   5      342.31      382.05    105.64 o 
  12   9   5     2753.90     2831.34    111.14 o 
  13   9   5      204.53      199.88    100.15 o 
  14   9   5     2822.41     2844.12    121.72 o 
  15   9   5     1535.98     1502.49    129.41 o 
  16   9   5      219.60      223.79    129.41 o 
  17   9   5      502.31      412.82    118.14 o 
  18   9   5     2396.79     2448.06    130.92 o 
 -19  10   5     1207.42     1127.59    124.74 o 
 -18  10   5      361.82      320.09    116.08 o 
 -17  10   5      481.20      486.18    108.25 o 
 -16  10   5     2748.06     2996.05    108.80 o 
 -15  10   5      879.22      830.03    114.85 o 
 -14  10   5      520.74      503.07     98.22 o 
 -13  10   5     1120.02     1169.76    103.17 o 
 -12  10   5     3315.37     3262.70    104.54 o 
 -11  10   5        6.48       63.47     94.93 o 
 -10  10   5     4466.16     4477.12    108.39 o 
  -9  10   5      441.94      468.32     98.22 o 
  -8  10   5        4.30       13.05     89.16 o 
  -7  10   5      266.86      264.45     89.57 o 
  -6  10   5    12101.88    12763.42    129.13 o 
  -5  10   5       55.16       44.37     86.68 o 
  -4  10   5     2771.54     2780.51    102.48 o 
  -3  10   5      926.79      970.71     96.58 o 
  -2  10   5     1967.21     2102.28     99.19 o 
  -1  10   5     2426.03     2423.05     97.26 o 
   0  10   5     8985.56     9024.57    126.66 o 
   1  10   5       12.10       38.33     96.85 o 
   2  10   5      718.16      753.92     94.10 o 
   3  10   5     5212.85     5314.98    109.63 o 
   4  10   5     7843.13     7730.89    123.78 o 
   5  10   5      911.12      944.74    101.80 o 
   6  10   5     2446.75     2490.78    119.24 o 
   7  10   5     2184.92     2080.44    111.69 o 
   8  10   5      431.10      481.92    114.57 o 
   9  10   5     1600.89     1626.82    123.50 o 
  10  10   5     7005.43     6816.23    142.60 o 
  11  10   5     1703.54     1686.71    125.97 o 
  12  10   5      731.16      778.65    115.40 o 
  13  10   5     1047.62      993.51    114.02 o 
  14  10   5     1430.39     1376.79    125.43 o 
  15  10   5       71.39      110.45    135.32 o 
  16  10   5     4154.81     4052.21    144.93 o 
 -17  11   5      402.89      394.00    120.89 o 
 -16  11   5       13.42       -3.98    103.58 o 
 -15  11   5      634.83      558.99    113.61 o 
 -14  11   5     4754.56     4511.87    125.43 o 
 -13  11   5      218.50      289.04    110.73 o 
 -12  11   5     2914.25     2951.68    111.55 o 
 -11  11   5     2141.23     2062.99    112.37 o 
 -10  11   5     3910.89     3766.88    113.34 o 
  -9  11   5       33.88       83.94    100.01 o 
  -8  11   5     6233.58     5929.46    119.93 o 
  -7  11   5      692.28      663.94    100.70 o 
  -6  11   5      960.90     1033.76     95.20 o 
  -5  11   5      116.15      153.45     96.16 o 
  -4  11   5     4170.18     4322.15    109.90 o 
  -3  11   5       18.77       88.33     95.61 o 
  -2  11   5     4042.08     4210.88    112.65 o 
  -1  11   5     1662.80     1922.18    101.38 o 
   0  11   5       22.68       61.68     98.22 o 
   1  11   5      229.97      327.51    100.97 o 
   2  11   5     8261.41     8506.38    133.26 o 
   3  11   5       25.50       41.21    100.56 o 
   4  11   5     1244.71     1174.16     99.19 o 
   5  11   5     2399.08     2466.19    105.23 o 
   6  11   5     1588.00     1643.17    111.41 o 
   7  11   5       28.07       60.72    119.52 o 
   8  11   5     6846.38     6726.11    147.68 o 
   9  11   5     1532.36     1569.94    133.39 o 
  10  11   5        2.90       16.62    127.07 o 
  11  11   5      745.04      471.75    112.79 o 
  12  11   5     1748.27     1722.98    123.23 o 
  13  11   5       26.29       51.65    103.44 o 
  14  11   5     2427.04     2335.55    144.25 o 
  15  11   5      772.21      803.38    143.28 o 
 -15  12   5      435.60      342.62    128.04 o 
 -14  12   5      859.92      775.22    119.24 o 
 -13  12   5      379.20      399.08    108.12 o 
 -12  12   5     4576.61     4174.75    129.41 o 
 -11  12   5       56.78       51.10    101.52 o 
 -10  12   5     2696.42     2678.30    113.75 o 
  -9  12   5     1036.27      978.81    105.78 o 
  -8  12   5      113.27      148.09    100.42 o 
  -7  12   5      612.08      605.28    101.66 o 
  -6  12   5     6872.91     7231.11    126.11 o 
  -5  12   5       52.43       96.03    102.76 o 
  -4  12   5     1714.52     1821.48    112.24 o 
  -3  12   5      291.38      313.77    103.44 o 
  -2  12   5      635.30      724.39    105.51 o 
  -1  12   5      943.96      946.94    100.83 o 
   0  12   5     7534.83     7827.05    130.92 o 
   1  12   5      128.63      198.37    109.35 o 
   2  12   5     1018.00     1103.41    112.79 o 
   3  12   5     2557.97     2594.09    117.87 o 
   4  12   5     5433.43     5273.63    126.39 o 
   5  12   5       41.99       46.98    108.53 o 
   6  12   5     3663.78     3814.55    127.07 o 
   7  12   5     1070.11     1022.08    133.26 o 
   8  12   5        6.87       28.99    132.16 o 
   9  12   5      324.22      308.82     97.26 o 
  10  12   5     3950.11     3984.07    119.11 o 
  11  12   5       67.46       69.79     99.74 o 
  12  12   5      390.43      218.02     84.90 o 
  13  12   5      196.53      203.04    118.56 o 
 -13  13   5        1.32       52.89    121.03 o 
 -12  13   5     1367.79     1263.32    122.13 o 
 -11  13   5     1074.74     1112.07    123.64 o 
 -10  13   5     2364.61     2259.03    121.44 o 
  -9  13   5       28.15      -16.49    117.59 o 
  -8  13   5     3311.58     3220.67    125.15 o 
  -7  13   5     1394.05     1270.05    116.63 o 
  -6  13   5     1435.94     1424.60    117.05 o 
  -5  13   5      516.47      531.79    114.85 o 
  -4  13   5     1827.34     1971.50    114.98 o 
  -3  13   5       16.11       67.04    106.60 o 
  -2  13   5     4603.66     5094.35    119.24 o 
  -1  13   5      280.46      304.29    118.01 o 
   0  13   5       93.13      112.65    109.08 o 
   1  13   5      158.47      196.86    116.50 o 
   2  13   5     4492.68     4592.79    134.77 o 
   3  13   5       34.51        3.98    114.02 o 
   4  13   5     2755.32     2685.44    126.66 o 
   5  13   5      208.74      236.70    130.23 o 
   6  13   5     2225.52     2238.01    133.12 o 
   7  13   5      150.01       85.04    107.43 o 
   8  13   5     5982.27     5861.74    118.42 o 
   9  13   5       45.52       25.00    117.18 o 
  10  13   5        2.07       -6.18    116.63 o 
  11  13   5       44.89       44.78     98.91 o 
 -10  14   5     1154.29      996.67    132.02 o 
  -9  14   5       24.79       -0.14    139.16 o 
  -8  14   5       38.75       70.61    123.09 o 
  -7  14   5        6.60       62.64    122.68 o 
  -6  14   5     4044.87     3861.12    139.85 o 
  -5  14   5       16.45       -5.36    122.95 o 
  -4  14   5     2216.21     2350.11    125.43 o 
  -3  14   5       20.22       46.71    114.71 o 
  -2  14   5      880.25      929.36    130.92 o 
  -1  14   5       69.59       75.28    125.97 o 
   0  14   5     6979.30     6847.69    149.19 o 
   1  14   5        8.02       34.34    127.07 o 
   2  14   5      735.60      740.05    114.98 o 
   3  14   5       42.09       40.66    127.07 o 
   4  14   5     3335.28     3190.30    142.73 o 
   5  14   5      150.93      193.29    142.32 o 
   6  14   5     3912.90     3800.95    155.79 o 
   7  14   5      153.84      173.51    121.03 o 
  -4  15   5     1745.59     1777.38    121.72 o 
  -3  15   5        2.84       53.44    136.69 o 
  -2  15   5     2508.09     2614.83    134.08 o 
  -1  15   5        9.18       56.46    139.03 o 
   0  15   5       11.51       27.89    136.00 o 
   1  15   5        2.40       50.14    135.45 o 
 -24   0   6       36.57       61.68    114.44 o 
 -22   0   6    13678.32    13632.74    136.00 o 
 -20   0   6     3460.00     3621.53    104.68 o 
 -18   0   6     4432.26     4450.74     93.83 o 
 -16   0   6    25809.11    25819.86    135.87 o 
 -14   0   6     2220.19     2274.14     74.46 o 
 -12   0   6    11151.14    10750.57    100.83 o 
 -10   0   6    27083.81    28155.13    149.33 o 
  -8   0   6       71.28      192.60     74.87 o 
  -6   0   6    70088.74    73685.70    270.91 o 
   2   0   6     7356.17     7309.55    135.73 o 
   4   0   6    18459.05    15906.74    158.95 o 
   6   0   6    26755.87    25151.25    175.43 o 
   8   0   6     1691.18     1371.43     84.90 o 
  10   0   6    20194.00    19273.99    141.36 o 
  12   0   6     5311.83     5249.86    101.52 o 
  14   0   6     2093.33     2073.71     93.00 o 
  16   0   6     9881.67     9733.71    117.46 o 
  18   0   6        6.50       96.85     96.44 o 
  20   0   6     6224.46     6443.94    116.50 o 
  22   0   6     1502.94     1609.65    123.78 o 
 -25   1   6        2.09       41.49    120.62 o 
 -24   1   6     5687.34     5631.77    121.17 o 
 -23   1   6      108.65      185.46     99.32 o 
 -22   1   6      289.04      361.03     95.48 o 
 -21   1   6      256.34      257.86     94.24 o 
 -20   1   6    11275.29    11562.06    114.02 o 
 -19   1   6       89.46      127.07     92.04 o 
 -18   1   6     5234.69     5233.51     97.13 o 
 -17   1   6      273.91      256.21     82.84 o 
 -16   1   6      991.14     1026.89     80.09 o 
 -15   1   6       84.98      109.35     77.21 o 
 -14   1   6    14547.07    14578.85    119.79 o 
 -13   1   6      587.45      681.53     74.05 o 
 -12   1   6     2700.04     2845.90     82.01 o 
 -11   1   6     1720.76     1747.71     74.32 o 
 -10   1   6      699.30      662.57     73.08 o 
  -9   1   6        0.47       51.52     78.58 o 
  -8   1   6    30410.99    31376.76    172.82 o 
  -7   1   6      106.25      175.57     70.75 o 
  -6   1   6    14902.17    15275.63    141.91 o 
  -5   1   6     5730.59     5803.90    104.96 o 
  -4   1   6     4053.28     4312.40    111.14 o 
  -3   1   6      330.25      307.86     76.11 o 
  -2   1   6    33372.50    37743.22    231.48 o 
  -1   1   6    54549.16    59716.66    311.71 o 
   0   1   6    14431.96    15398.31    189.85 o 
   1   1   6     6633.75     6964.74    137.24 o 
   2   1   6    12667.24    10638.06    154.27 o 
   3   1   6     5708.47     5507.30    117.46 o 
   4   1   6    18971.06    16996.41    162.10 o 
   5   1   6      118.53      157.02     85.45 o 
   6   1   6    21347.20    20827.17    166.78 o 
   7   1   6       26.31       26.38     72.81 o 
   8   1   6    10752.93     9938.95    119.38 o 
   9   1   6       12.00       33.79     71.02 o 
  10   1   6     7341.25     6978.61    105.37 o 
  11   1   6       27.55       69.10     78.85 o 
  12   1   6    12261.81    12093.98    122.81 o 
  13   1   6       66.16       85.59     83.53 o 
  14   1   6     7365.70     7041.53     98.64 o 
  15   1   6      214.02      272.83     88.61 o 
  16   1   6        9.90       54.26     89.84 o 
  17   1   6      246.34      241.37     95.75 o 
  18   1   6     7724.75     7598.32    121.44 o 
  19   1   6       19.27       35.58     96.58 o 
  20   1   6     1710.73     1824.64    112.65 o 
  21   1   6      437.72      529.31    115.40 o 
  22   1   6     2310.30     2259.44    120.89 o 
 -24   2   6       29.91       61.68    113.47 o 
 -23   2   6       69.16      105.37    102.07 o 
 -22   2   6     5547.41     5758.70    104.96 o 
 -21   2   6        5.35       56.74     99.46 o 
 -20   2   6     5232.74     5284.34     99.32 o 
 -19   2   6     1029.37     1090.36     86.82 o 
 -18   2   6      758.51      813.00     90.94 o 
 -17   2   6      276.33      320.23     71.44 o 
 -16   2   6    15488.44    15619.21    115.12 o 
 -15   2   6       40.41       74.18     79.13 o 
 -14   2   6      390.93      366.25     70.34 o 
 -13   2   6        4.93       77.89     74.73 o 
 -12   2   6     4980.58     4708.18     83.94 o 
 -11   2   6     1389.57     1369.24     75.42 o 
 -10   2   6    30618.49    32464.23    156.61 o 
  -9   2   6     9539.18    10230.19    111.96 o 
  -8   2   6     5074.65     5218.81     99.74 o 
  -7   2   6     4136.11     4447.17    100.01 o 
  -6   2   6    42389.72    42148.90    207.44 o 
  -5   2   6      223.29      347.15     72.67 o 
  -4   2   6    11652.96    11830.22    139.16 o 
  -3   2   6     1066.15     1237.49     85.45 o 
  -2   2   6     3763.04     4049.87    102.76 o 
  -1   2   6    14039.36    15838.74    169.39 o 
   0   2   6    27341.26    26069.61    230.79 o 
   1   2   6    20162.87    20915.23    192.47 o 
   2   2   6      213.09      239.86     94.79 o 
   3   2   6      263.61      205.24     91.91 o 
   4   2   6    12020.17    10640.67    140.12 o 
   5   2   6     1298.24     1293.54     94.65 o 
   6   2   6    16894.08    15502.85    146.44 o 
   7   2   6      411.17      314.04     80.23 o 
   8   2   6     1595.94     1364.57     77.89 o 
   9   2   6       38.14       40.94     75.83 o 
  10   2   6    11221.47    10625.15    116.08 o 
  11   2   6      196.18      273.24     74.87 o 
  12   2   6     4165.24     4395.79    101.93 o 
  13   2   6      102.35      129.13     74.05 o 
  14   2   6     1677.82     1802.80     86.00 o 
  15   2   6        7.04        6.73     90.39 o 
  16   2   6     9573.71     9555.39    120.48 o 
  17   2   6      149.56      229.28     96.03 o 
  18   2   6      426.38      445.24     99.05 o 
  19   2   6      365.52      336.30    108.53 o 
  20   2   6     4039.65     4275.72    115.53 o 
  21   2   6       45.78       62.92    108.80 o 
  22   2   6     1472.21     1514.44    125.97 o 
 -24   3   6     5823.00     5769.15    123.78 o 
 -23   3   6      472.17      480.27    103.31 o 
 -22   3   6      186.65      187.79    106.74 o 
 -21   3   6     3066.37     3109.25     98.22 o 
 -20   3   6     6437.35     6315.36    115.53 o 
 -19   3   6      561.38      587.56     83.39 o 
 -18   3   6     3821.88     3770.59    101.11 o 
 -17   3   6      150.64      125.15     77.76 o 
 -16   3   6      594.71      702.96     86.68 o 
 -15   3   6     1639.35     1777.52     84.76 o 
 -14   3   6    16818.45    16515.73    123.78 o 
 -13   3   6      383.07      363.36     70.61 o 
 -12   3   6     3223.43     3338.26     84.76 o 
 -11   3   6     3523.71     3629.36     92.45 o 
 -10   3   6     3628.16     3550.23     91.22 o 
  -9   3   6      550.38      568.33     76.24 o 
  -8   3   6    51406.64    53477.28    210.46 o 
  -7   3   6      357.53      563.80     79.82 o 
  -6   3   6     8491.83     9031.16    120.20 o 
  -5   3   6     6538.42     6369.21    111.69 o 
  -4   3   6     9674.28     9487.53    125.43 o 
  -3   3   6       43.93       38.05     78.03 o 
  -2   3   6    41129.43    42257.84    244.39 o 
  -1   3   6     1806.10     2090.74    101.25 o 
   0   3   6     2267.04     2586.40     88.47 o 
   1   3   6       45.56       79.40     63.88 o 
   2   3   6    26921.53    23921.86    153.86 o 
   3   3   6    15395.89    15285.52    161.28 o 
   4   3   6     3468.31     2932.04    104.82 o 
   5   3   6     1195.41     1103.41     97.68 o 
   6   3   6    15574.09    14193.51    147.27 o 
   7   3   6      138.36      125.84     82.56 o 
   8   3   6     9919.12     9757.20    118.97 o 
   9   3   6      191.95      186.01     76.52 o 
  10   3   6     2671.83     2458.09     92.04 o 
  11   3   6     2937.38     2751.80     94.24 o 
  12   3   6    10257.75     9996.23    118.56 o 
  13   3   6      102.47      101.11     84.76 o 
  14   3   6     3834.14     3665.77    101.11 o 
  15   3   6      737.92      668.34     93.83 o 
  16   3   6       34.41       33.38     91.63 o 
  17   3   6      815.71      840.88     93.42 o 
  18   3   6     3781.22     3830.07    110.31 o 
  19   3   6       80.57      123.23     96.99 o 
  20   3   6     1555.17     1517.05    111.69 o 
  21   3   6     2190.57     2256.97    129.41 o 
 -24   4   6      216.17      285.74    111.00 o 
 -23   4   6     1006.38      970.02    100.97 o 
 -22   4   6     5150.34     5229.25    121.85 o 
 -21   4   6       74.62       57.70     84.35 o 
 -20   4   6     5618.98     5925.62    109.21 o 
 -19   4   6     1495.91     1528.32     94.52 o 
 -18   4   6     1816.69     1851.29     91.91 o 
 -17   4   6      482.29      482.19     83.80 o 
 -16   4   6     5763.76     5830.42     98.36 o 
 -15   4   6     1452.93     1473.51     90.81 o 
 -14   4   6      505.15      516.40     80.37 o 
 -13   4   6      676.45      731.67     79.54 o 
 -12   4   6     3827.76     3899.17     88.61 o 
 -11   4   6      601.17      678.78     73.63 o 
 -10   4   6    23601.97    24630.73    150.15 o 
  -9   4   6      238.21      284.51     81.05 o 
  -8   4   6     2996.05     3288.53     92.45 o 
  -7   4   6     1205.95      942.27     82.15 o 
  -6   4   6    40494.36    42199.45    214.72 o 
  -5   4   6       69.02       79.68     81.33 o 
  -4   4   6    28932.88    30409.35    186.15 o 
  -3   4   6      111.00      134.63     84.62 o 
  -2   4   6    11322.26    11845.05    136.96 o 
  -1   4   6     4988.47     5478.32    117.05 o 
   0   4   6    47761.61    47234.46    262.94 o 
   1   4   6    26166.17    27270.70    160.73 o 
   2   4   6       35.79      101.66     64.84 o 
   3   4   6       40.52      137.65     69.92 o 
   4   4   6    14789.87    13047.65    150.98 o 
   5   4   6     5295.78     5475.30     97.81 o 
   6   4   6    15473.08    14101.75    135.87 o 
   7   4   6     5907.71     5528.74    101.38 o 
   8   4   6     2386.40     2223.31     84.76 o 
   9   4   6     1019.31     1023.46     80.78 o 
  10   4   6    10966.54    10537.77    121.99 o 
  11   4   6        5.74       50.83     86.96 o 
  12   4   6     6273.00     5997.88    105.37 o 
  13   4   6     3651.51     3737.48     97.54 o 
  14   4   6     2249.03     2192.12     98.50 o 
  15   4   6       74.22      111.28     86.82 o 
  16   4   6     5059.65     5213.32    107.29 o 
  17   4   6     1814.85     1915.03    100.01 o 
  18   4   6      652.36      644.44     98.50 o 
  19   4   6      665.96      604.46    109.21 o 
  20   4   6     3050.47     3043.59    123.09 o 
  21   4   6        3.09      -22.26    105.09 o 
 -23   5   6      610.89      614.76    109.90 o 
 -22   5   6      144.69      159.77    112.10 o 
 -21   5   6     3143.41     3141.40    107.84 o 
 -20   5   6     2236.14     2073.84     95.20 o 
 -19   5   6      236.71      284.10     82.01 o 
 -18   5   6     5500.21     5588.08    103.86 o 
 -17   5   6      959.69     1070.85     83.25 o 
 -16   5   6      603.01      567.92     78.85 o 
 -15   5   6     2833.88     2684.35     95.61 o 
 -14   5   6     4659.57     4564.35     96.30 o 
 -13   5   6     4358.18     4474.92     93.83 o 
 -12   5   6     4519.69     4486.46     96.99 o 
 -11   5   6     1192.97     1225.54     82.43 o 
 -10   5   6     4888.23     5056.57     98.77 o 
  -9   5   6     1945.97     2065.87     82.15 o 
  -8   5   6    24212.71    23820.34    151.39 o 
  -7   5   6     1740.84     1794.97     86.55 o 
  -6   5   6     3172.19     3286.06     94.79 o 
  -5   5   6    18660.66    18883.42    148.64 o 
  -4   5   6     7377.32     7408.46    115.12 o 
  -3   5   6      589.96      526.57     86.14 o 
  -2   5   6    19022.02    18939.75    157.57 o 
  -1   5   6    10466.39    10763.07    134.77 o 
   0   5   6     1239.77     1175.67     92.32 o 
   1   5   6     8598.55     8477.67    135.73 o 
   2   5   6    11287.23     9881.11    111.96 o 
   3   5   6      850.16      610.09     69.38 o 
   4   5   6     4920.48     4978.40     85.45 o 
   5   5   6     4760.86     4496.35    118.56 o 
   6   5   6    11215.58    11024.64    130.23 o 
   7   5   6      195.54      271.18     93.55 o 
   8   5   6    26207.01    24109.79    150.57 o 
   9   5   6      199.37      265.00     79.13 o 
  10   5   6       50.76       64.57     90.81 o 
  11   5   6     2316.12     2236.50     87.65 o 
  12   5   6    10756.08    10487.91    123.23 o 
  13   5   6      267.10      291.24     86.55 o 
  14   5   6     2719.76     2785.87     95.06 o 
  15   5   6     1836.19     1752.24    107.43 o 
  16   5   6      152.38      143.15    102.21 o 
  17   5   6      847.85      838.41     99.74 o 
  18   5   6     4199.38     4208.41    113.20 o 
  19   5   6      410.01      504.59    114.98 o 
  20   5   6      362.33      389.88    103.44 o 
  21   5   6     1961.27     1991.97    132.57 o 
 -23   6   6      904.30      878.80    116.50 o 
 -22   6   6     4113.69     4088.75    131.06 o 
 -21   6   6      105.61      169.66    112.92 o 
 -20   6   6     2815.28     2816.23    111.96 o 
 -19   6   6     2304.83     2408.22     99.60 o 
 -18   6   6     1402.53     1413.75     94.79 o 
 -17   6   6      524.80      589.90     88.75 o 
 -16   6   6     2329.34     2506.31     98.91 o 
 -15   6   6     3196.80     3327.82     94.65 o 
 -14   6   6     1009.41      978.67     88.61 o 
 -13   6   6     3162.84     3239.62     95.61 o 
 -12   6   6     8307.44     8186.02    106.88 o 
 -11   6   6        9.41       40.66     82.29 o 
 -10   6   6    10653.19    10124.13    114.57 o 
  -9   6   6    10790.73    10485.02    111.41 o 
  -8   6   6     1331.36     1260.16     78.44 o 
  -7   6   6     8082.89     8022.81    108.94 o 
  -6   6   6    13171.33    13936.21    129.55 o 
  -5   6   6      239.23      302.37     76.11 o 
  -4   6   6    10363.06    11162.70    124.33 o 
  -3   6   6     9664.16     9318.55    121.03 o 
  -2   6   6     1860.17     1719.41     86.68 o 
  -1   6   6     5311.29     5513.07    105.78 o 
   0   6   6    10549.04    10653.03    137.24 o 
   1   6   6    22272.86    22312.08    174.33 o 
   2   6   6     1305.16     1230.21     81.05 o 
   3   6   6     4310.40     3772.92    116.08 o 
   4   6   6    10763.55     9948.15     99.46 o 
   5   6   6     3297.23     3157.88    101.66 o 
   6   6   6     4816.52     4666.56    108.94 o 
   7   6   6     6619.34     6422.10    110.59 o 
   8   6   6       32.80       55.23     89.30 o 
   9   6   6      391.60      381.77     91.36 o 
  10   6   6     6289.26     6354.51    109.90 o 
  11   6   6       58.39       45.88     90.94 o 
  12   6   6     1322.19     1418.28     98.36 o 
  13   6   6     2879.86     2782.57     96.71 o 
  14   6   6     2328.91     2357.39    105.92 o 
  15   6   6      968.97      959.30     92.59 o 
  16   6   6     2428.72     2496.83     96.03 o 
  17   6   6     1612.87     1699.77     99.87 o 
  18   6   6      100.75      161.28    112.10 o 
  19   6   6     1322.45     1228.70    121.30 o 
  20   6   6     1860.94     1907.34    111.69 o 
 -22   7   6        7.20       66.63    123.09 o 
 -21   7   6     3134.41     3239.35    120.62 o 
 -20   7   6      270.94      268.02     97.81 o 
 -19   7   6        0.68      -13.46     99.19 o 
 -18   7   6     4242.17     4132.85    111.00 o 
 -17   7   6      781.52      809.56     94.24 o 
 -16   7   6      587.57      553.49     89.71 o 
 -15   7   6     4848.78     4898.04    110.59 o 
 -14   7   6     8132.30     8377.11    114.98 o 
 -13   7   6     1775.21     1795.52     88.06 o 
 -12   7   6     6414.38     6593.68    102.21 o 
 -11   7   6     2438.83     2457.54     89.30 o 
 -10   7   6     6860.23     6567.72    104.96 o 
  -9   7   6      191.23      227.77     83.11 o 
  -8   7   6    12530.91    11966.08    122.13 o 
  -7   7   6     1171.75     1206.44     85.45 o 
  -6   7   6       29.00       50.28     78.72 o 
  -5   7   6     6972.72     6745.35    110.04 o 
  -4   7   6     7037.73     7521.25    108.53 o 
  -3   7   6      341.90      399.63     83.66 o 
  -2   7   6     8042.16     7903.16    117.59 o 
  -1   7   6     9009.35     9243.68    117.18 o 
   0   7   6       59.97       75.97     89.84 o 
   1   7   6     3524.90     3570.15     98.91 o 
   2   7   6     2535.53     2486.39     96.30 o 
   3   7   6     8372.99     7672.50    115.12 o 
   4   7   6     9597.77     9220.05    136.83 o 
   5   7   6     6148.36     5804.59    131.61 o 
   6   7   6     1982.78     1829.86    105.78 o 
   7   7   6      154.81      139.85     89.02 o 
   8   7   6    17568.34    16658.61    154.69 o 
   9   7   6     2556.62     2416.32     97.13 o 
  10   7   6       95.93      100.56     92.73 o 
  11   7   6     5781.56     5843.88    116.22 o 
  12   7   6     4489.46     4642.93    111.28 o 
  13   7   6        0.14       52.62    105.64 o 
  14   7   6     2939.77     2898.24    111.00 o 
  15   7   6     3548.45     3756.30    123.50 o 
  16   7   6      196.08      199.61    113.47 o 
  17   7   6     1797.15     1911.46    123.50 o 
  18   7   6     1376.59     1445.21    132.16 o 
  19   7   6      264.57      290.41    120.20 o 
 -21   8   6       43.91       87.37    112.37 o 
 -20   8   6     1519.91     1398.91    117.46 o 
 -19   8   6     3216.18     3137.28    110.45 o 
 -18   8   6      112.96      134.77     97.81 o 
 -17   8   6      929.43      912.05    101.80 o 
 -16   8   6     2441.06     2591.89    102.48 o 
 -15   8   6     1728.80     1770.79     97.13 o 
 -14   8   6     2219.70     2254.22     96.03 o 
 -13   8   6     1905.75     2023.97     93.00 o 
 -12   8   6     3851.12     3754.10    100.01 o 
 -11   8   6      955.68      975.51     89.30 o 
 -10   8   6     2440.56     2394.07     94.52 o 
  -9   8   6     3986.27     3897.93     98.91 o 
  -8   8   6     1971.26     1901.30     90.81 o 
  -7   8   6     1275.32     1252.05     87.92 o 
  -6   8   6    10206.46    10501.64    119.66 o 
  -5   8   6      199.80      221.31     86.82 o 
  -4   8   6       55.00       97.40     86.82 o 
  -3   8   6    11889.56    12318.32    131.33 o 
  -2   8   6     3769.90     3964.29     98.77 o 
  -1   8   6     1640.85     1713.91     93.69 o 
   0   8   6      535.13      570.80     87.65 o 
   1   8   6     3141.14     3342.93    102.48 o 
   2   8   6     6629.24     6599.31    124.46 o 
   3   8   6     1141.61     1068.66     91.22 o 
   4   8   6     4474.79     4400.46    124.19 o 
   5   8   6      965.68      897.76    109.90 o 
   6   8   6     4520.90     4225.44    126.52 o 
   7   8   6     6757.09     6286.23    133.67 o 
   8   8   6        2.64       38.88    108.25 o 
   9   8   6     1674.43     1744.69    106.19 o 
  10   8   6     3660.99     3561.22    115.81 o 
  11   8   6      491.47      559.67    103.72 o 
  12   8   6     1230.54     1343.55    106.88 o 
  13   8   6     5094.90     5146.83    123.64 o 
  14   8   6     1208.29     1311.81    111.14 o 
  15   8   6      446.00      471.62    105.92 o 
  16   8   6     2397.46     2443.66    125.29 o 
  17   8   6     2700.62     2610.57    136.69 o 
  18   8   6      584.82      498.82    135.73 o 
 -20   9   6     1061.55      977.57    116.50 o 
 -19   9   6      101.95      147.54    111.96 o 
 -18   9   6     3535.38     3539.52    115.67 o 
 -17   9   6     2526.50     2688.06    117.46 o 
 -16   9   6      181.24      218.02    102.07 o 
 -15   9   6     1603.06     1663.63    105.51 o 
 -14   9   6     1953.56     1970.95     92.32 o 
 -13   9   6      841.01      817.81     95.20 o 
 -12   9   6     4933.65     5017.69    108.53 o 
 -11   9   6     3588.24     3488.41    102.62 o 
 -10   9   6     1990.77     1944.98     96.58 o 
  -9   9   6      823.70      861.49     85.45 o 
  -8   9   6     3319.03     3321.36     98.36 o 
  -7   9   6     6430.65     6344.07    111.96 o 
  -6   9   6        3.52       39.56     80.50 o 
  -5   9   6    12554.65    13364.99    129.82 o 
  -4   9   6     2769.25     2763.75     98.22 o 
  -3   9   6      425.73      421.06     87.23 o 
  -2   9   6     5635.69     5645.23    114.57 o 
  -1   9   6     6088.49     6698.91    110.86 o 
   0   9   6      319.77      369.13     88.88 o 
   1   9   6    10107.33    10350.39    129.41 o 
   2   9   6     3146.15     3191.68    113.06 o 
   3   9   6     1823.81     1833.30    100.56 o 
   4   9   6     4362.23     4321.19    105.92 o 
   5   9   6     5821.54     5659.52    123.09 o 
   6   9   6     1728.64     1714.46    102.35 o 
   7   9   6     2623.25     2638.74    125.01 o 
   8   9   6     8198.12     8018.83    130.78 o 
   9   9   6     1355.60     1457.84    111.14 o 
  10   9   6      792.87      763.13    121.72 o 
  11   9   6     4280.00     4469.15    124.46 o 
  12   9   6     2175.91     2212.73    118.97 o 
  13   9   6       18.72      -18.13    104.54 o 
  14   9   6     1431.97     1474.60    119.66 o 
  15   9   6     3490.14     3459.15    141.09 o 
  16   9   6      617.39      655.56    124.88 o 
  17   9   6      711.10      717.25    130.10 o 
 -19  10   6     2606.28     2376.90    129.41 o 
 -18  10   6      247.07      188.62    113.89 o 
 -17  10   6      456.52      513.10    110.45 o 
 -16  10   6     1614.70     1524.47    110.45 o 
 -15  10   6     1583.14     1565.14    106.33 o 
 -14  10   6      748.24      716.70    105.92 o 
 -13  10   6     4169.27     4217.75    112.65 o 
 -12  10   6     2004.08     1987.02     98.22 o 
 -11  10   6       54.05       24.45     86.82 o 
 -10  10   6      636.82      691.56     99.74 o 
  -9  10   6     9227.34     9106.03    125.01 o 
  -8  10   6      266.72      199.75     97.95 o 
  -7  10   6     4235.56     4230.39    103.58 o 
  -6  10   6     3289.35     3422.33    101.66 o 
  -5  10   6      480.46      481.78     91.36 o 
  -4  10   6       98.91      149.19     92.32 o 
  -3  10   6    16594.21    16986.94    147.41 o 
  -2  10   6     2602.66     2749.74    102.48 o 
  -1  10   6     2946.74     3111.86     98.91 o 
   0  10   6      815.94      863.28    100.42 o 
   1  10   6     8238.91     8416.40    125.15 o 
   2  10   6     2760.21     2835.05    105.23 o 
   3  10   6    10749.65    10637.37    126.80 o 
   4  10   6     1062.54     1185.15    105.09 o 
   5  10   6       14.92       35.44    101.38 o 
   6  10   6     2124.27     2041.70    125.15 o 
   7  10   6     4900.26     4957.66    129.55 o 
   8  10   6       19.51       50.83     76.79 o 
   9  10   6     2741.67     2581.04     85.45 o 
  10  10   6     3569.82     3461.21    108.53 o 
  11  10   6      746.69      810.66     90.67 o 
  12  10   6      597.96      257.03    100.15 o 
  13  10   6     3629.23     3650.11    140.67 o 
  14  10   6      721.95      710.93    130.23 o 
  15  10   6      383.56      471.20    134.77 o 
  16  10   6      436.01      353.88    149.60 o 
 -17  11   6     2128.02     1970.95    130.10 o 
 -16  11   6      246.22      239.04    112.92 o 
 -15  11   6     1966.67     1945.12    119.93 o 
 -14  11   6      192.51      237.39    106.33 o 
 -13  11   6       26.84       79.95     98.77 o 
 -12  11   6     1416.55     1338.88    111.28 o 
 -11  11   6     9485.52     9123.75    127.90 o 
 -10  11   6      410.54      390.29    100.01 o 
  -9  11   6      828.36      865.20    100.15 o 
  -8  11   6     2113.99     2063.68    104.41 o 
  -7  11   6     4174.44     4065.12    112.10 o 
  -6  11   6       34.27       73.63     94.52 o 
  -5  11   6     3160.85     3342.24    107.43 o 
  -4  11   6      514.83      557.34    100.42 o 
  -3  11   6        1.16       42.86     97.95 o 
  -2  11   6     1102.44     1209.60     96.71 o 
  -1  11   6     5559.30     5708.42    122.68 o 
   0  11   6       61.43       83.11     95.34 o 
   1  11   6     2765.19     2715.39    106.88 o 
   2  11   6     1060.86     1058.90     97.95 o 
   3  11   6      653.64      687.71    102.90 o 
   4  11   6     1552.70     1525.02    108.25 o 
   5  11   6     6028.64     6271.26    124.88 o 
   6  11   6      462.25      171.31     92.73 o 
   7  11   6     1281.17     1211.94     90.67 o 
   8  11   6     3387.19     3336.89    109.76 o 
   9  11   6     3142.81     3287.16     99.32 o 
  10  11   6      146.98      212.11     90.81 o 
  11  11   6     1783.88     1686.44     99.87 o 
  12  11   6      751.67      803.11     99.32 o 
  13  11   6       31.61      161.01    111.55 o 
  14  11   6      864.53      805.72    118.97 o 
 -15  12   6      944.22      818.63    126.11 o 
 -14  12   6      270.44      297.83    119.52 o 
 -13  12   6     5708.01     5482.58    128.86 o 
 -12  12   6      220.42      234.64    111.14 o 
 -11  12   6        0.42       -8.65    106.47 o 
 -10  12   6      563.65      514.89    112.10 o 
  -9  12   6     4615.58     4406.78    118.56 o 
  -8  12   6      425.05      457.88    103.86 o 
  -7  12   6     2754.21     2640.25    110.18 o 
  -6  12   6     1361.80     1417.04    108.12 o 
  -5  12   6      588.39      683.73    105.51 o 
  -4  12   6       97.11       93.83    104.82 o 
  -3  12   6     4714.53     5066.19    111.82 o 
  -2  12   6      243.56      295.64    110.59 o 
  -1  12   6      277.96      279.70    104.27 o 
   0  12   6      202.33      206.61    107.70 o 
   1  12   6     1028.46     1068.24    114.02 o 
   2  12   6      803.90      830.86    110.31 o 
   3  12   6     6048.94     6084.56    130.65 o 
   4  12   6      329.49      389.33    112.37 o 
   5  12   6      205.50      192.74    126.11 o 
   6  12   6       32.86        2.34    102.76 o 
   7  12   6     4742.09     4589.90    116.63 o 
   8  12   6        0.67      -30.36     96.30 o 
   9  12   6     3812.59     3831.03    116.91 o 
  10  12   6      907.02     1037.06    102.07 o 
  11  12   6     1444.18     1343.27    116.77 o 
  12  12   6        2.69       44.92     95.89 o 
 -13  13   6       78.12       77.76    121.44 o 
 -12  13   6      263.39      262.53    124.46 o 
 -11  13   6     4138.35     3827.32    133.94 o 
 -10  13   6       52.56      122.81    114.16 o 
  -9  13   6       92.20      127.90    116.22 o 
  -8  13   6      951.31      993.78    113.20 o 
  -7  13   6     3269.65     3191.13    124.33 o 
  -6  13   6       51.69      108.80    122.81 o 
  -5  13   6     4528.16     4836.77    123.91 o 
  -4  13   6      154.43      181.06    108.80 o 
  -3  13   6      345.27      387.13    103.03 o 
  -2  13   6      324.19      405.26    111.69 o 
  -1  13   6     6581.86     6639.57    137.79 o 
   0  13   6        0.10       42.86    114.85 o 
   1  13   6     2376.45     2510.29    128.04 o 
   2  13   6      544.93      526.70    118.28 o 
   3  13   6      685.41      705.29    120.34 o 
   4  13   6       69.82       96.03    110.86 o 
   6  13   6      355.32      348.94    109.21 o 
   7  13   6     1613.08     1543.84    115.95 o 
   8  13   6      425.73      439.33    104.82 o 
   9  13   6     2908.67     2855.79    123.50 o 
  10  13   6        0.59      -55.78    118.56 o 
 -10  14   6       57.88       37.09    144.38 o 
  -9  14   6     3609.14     3241.13    132.84 o 
  -8  14   6       17.42       39.84    124.74 o 
  -7  14   6     2735.16     2564.69    138.34 o 
  -6  14   6      237.66      186.56    129.00 o 
  -5  14   6      627.36      680.84    119.79 o 
  -4  14   6       15.35       23.49    112.92 o 
  -3  14   6     4114.63     4375.73    136.00 o 
  -2  14   6      167.41      228.05    123.91 o 
  -1  14   6      702.04      731.12    126.52 o 
   0  14   6       50.95      105.78    126.52 o 
   1  14   6      575.27      597.73    120.48 o 
   2  14   6       11.65       47.53    124.05 o 
   3  14   6     5852.70     5733.43    139.71 o 
   4  14   6        1.73        4.12    123.78 o 
   5  14   6       76.13       47.81    118.01 o 
   6  14   6       71.19       95.75    106.19 o 
   7  14   6     2495.78     2264.80    128.86 o 
  -3  15   6        0.80       12.50    139.85 o 
  -2  15   6        0.49       59.90    134.35 o 
  -1  15   6     3666.01     3631.42    151.25 o 
   0  15   6       10.50       98.09    139.30 o 
 -25   0   7     2716.77     2768.42    127.35 o 
 -23   0   7     2544.13     2491.06    115.12 o 
 -21   0   7      796.68      783.74     89.43 o 
 -19   0   7    14290.84    14313.44    119.79 o 
 -17   0   7      135.06      147.82     71.16 o 
 -15   0   7    21275.57    21845.54    134.08 o 
 -13   0   7     8943.60     9013.58     94.65 o 
 -11   0   7       63.54      151.53     68.55 o 
  -9   0   7    12206.87    12452.40    121.30 o 
  -7   0   7    61169.63    66693.48    246.32 o 
  -5   0   7     9442.32     9251.38    113.20 o 
  -3   0   7    84599.63    92596.05    347.15 o 
  -1   0   7    92693.92   104687.84    399.77 o 
   1   0   7    13118.14    12248.67    163.75 o 
   3   0   7    50746.70    48097.18    256.89 o 
   5   0   7     3349.20     3461.08    100.97 o 
   7   0   7    27790.54    26168.25    169.80 o 
   9   0   7    11080.15    10373.33    118.14 o 
  11   0   7     2161.50     2192.26     89.02 o 
  13   0   7    10691.52    10344.62    111.69 o 
  15   0   7     1683.40     1688.09     99.19 o 
  17   0   7     4270.08     4301.41    109.21 o 
  19   0   7     4840.51     4517.50    118.14 o 
  21   0   7      243.76      225.30    115.53 o 
 -25   1   7     1076.19     1037.06    108.53 o 
 -24   1   7       37.93      110.45    113.47 o 
 -23   1   7     1547.41     1581.21    110.18 o 
 -22   1   7       49.03       60.45     96.03 o 
 -21   1   7    12365.57    12793.92    123.91 o 
 -20   1   7      340.27      451.42     91.08 o 
 -19   1   7      340.33      351.96     78.99 o 
 -18   1   7     1076.87     1013.84     93.97 o 
 -17   1   7    12863.56    12960.55    116.22 o 
 -16   1   7      330.67      366.11     81.19 o 
 -15   1   7    10477.35    10285.41    107.98 o 
 -14   1   7       10.15       59.76     76.11 o 
 -13   1   7     5068.49     4983.49     90.67 o 
 -12   1   7      284.41      372.02     72.54 o 
 -11   1   7    19526.00    19671.01    130.65 o 
 -10   1   7       55.85       58.11     68.96 o 
  -9   1   7      705.13      540.72     74.60 o 
  -8   1   7      690.67      903.53     74.87 o 
  -7   1   7     8463.30     8770.83    109.35 o 
  -6   1   7     1132.06     1218.67     76.24 o 
  -5   1   7    59855.30    63302.89    301.27 o 
  -4   1   7      235.69      194.66     77.48 o 
  -3   1   7     3361.08     4061.28    107.29 o 
  -2   1   7        2.90       55.78     79.13 o 
  -1   1   7      152.06      139.71     85.31 o 
   0   1   7     2313.05     2959.51    109.90 o 
   1   1   7    32236.01    31962.67    231.07 o 
   2   1   7     5426.88     5522.97    121.99 o 
   3   1   7     2083.78     1706.50     94.52 o 
   4   1   7      441.77      525.05     89.02 o 
   5   1   7    32638.17    28624.00    192.88 o 
   6   1   7     6845.10     6402.04    115.40 o 
   7   1   7      314.41      341.79     76.79 o 
   8   1   7       14.77       52.20     77.76 o 
   9   1   7     4367.28     4196.73     96.30 o 
  10   1   7        7.52       41.63     73.77 o 
  11   1   7    11170.43    10829.84    121.03 o 
  12   1   7       58.15      108.12     78.72 o 
  13   1   7       16.82       93.55     84.35 o 
  14   1   7       34.16       36.40     87.10 o 
  15   1   7     7164.88     7108.02    111.82 o 
  16   1   7       96.73      101.11     92.73 o 
  17   1   7     4350.57     4335.89    110.45 o 
  18   1   7      102.96      105.23     93.69 o 
  19   1   7      621.12      592.78    100.29 o 
  20   1   7      269.53      263.63    103.72 o 
  21   1   7     5441.58     5586.02    126.25 o 
  22   1   7       39.96      129.27    129.68 o 
 -24   2   7       45.16       21.71     99.74 o 
 -23   2   7     2830.97     2804.41    108.53 o 
 -22   2   7      411.37      498.95     98.91 o 
 -21   2   7      469.24      454.72     81.60 o 
 -20   2   7       67.26      136.00     96.03 o 
 -19   2   7    11211.57    11303.51    123.23 o 
 -18   2   7      180.50      184.50     89.98 o 
 -17   2   7     4187.60     4287.67     98.09 o 
 -16   2   7      880.92      948.18     93.00 o 
 -15   2   7     6742.32     6823.24    104.13 o 
 -14   2   7       15.73       22.80     70.47 o 
 -13   2   7    14240.02    14231.57    117.05 o 
 -12   2   7      161.99      189.99     73.77 o 
 -11   2   7      539.08      709.83     73.63 o 
 -10   2   7       47.90       27.34     72.54 o 
  -9   2   7    20487.83    20523.02    137.24 o 
  -8   2   7     1231.35     1257.69     79.40 o 
  -7   2   7    18017.94    18696.32    143.15 o 
  -6   2   7     4059.33     4703.92     97.95 o 
  -5   2   7       98.80      240.68     79.27 o 
  -4   2   7     1460.97     1508.26     84.76 o 
  -3   2   7    26600.64    29001.24    193.70 o 
  -2   2   7     3816.34     4295.91    100.42 o 
  -1   2   7       32.48       74.18     81.19 o 
   0   2   7    20074.77    21218.97    185.05 o 
   1   2   7    18254.75    17308.26    186.01 o 
   2   2   7     1218.42     1261.81     89.43 o 
   3   2   7    27564.78    25257.58    200.30 o 
   4   2   7     5221.34     5037.48    118.14 o 
   5   2   7     9135.33     8563.39    127.49 o 
   6   2   7     1977.08     1785.21     95.20 o 
   7   2   7    18252.65    16303.21    144.25 o 
   8   2   7      324.77      288.77     73.08 o 
   9   2   7     7493.76     7390.88    109.90 o 
  10   2   7      765.36      731.81     89.02 o 
  11   2   7    12948.53    12336.31    128.72 o 
  12   2   7       51.46       57.29     75.97 o 
  13   2   7     7955.38     7634.18    110.86 o 
  14   2   7        3.23       46.30     81.19 o 
  15   2   7     2497.87     2574.99     98.50 o 
  16   2   7      383.00      427.65     94.38 o 
  17   2   7     4637.91     4656.94    105.78 o 
  18   2   7      280.10      351.82     93.28 o 
  19   2   7     6490.26     6667.73    127.62 o 
  20   2   7      487.27      512.42    104.68 o 
  21   2   7        8.85       36.40    107.70 o 
 -24   3   7       13.16       36.54    100.56 o 
 -23   3   7     1413.50     1388.19    106.47 o 
 -22   3   7      432.49      504.86     86.82 o 
 -21   3   7    10060.98    10560.99    121.17 o 
 -20   3   7     3086.00     3137.14    108.39 o 
 -19   3   7      395.42      417.35     81.19 o 
 -18   3   7      692.07      752.41     80.50 o 
 -17   3   7     7127.11     7098.95    108.12 o 
 -16   3   7      346.83      433.01     71.30 o 
 -15   3   7     4880.89     4791.43     93.28 o 
 -14   3   7     2890.11     2743.97     83.11 o 
 -13   3   7      834.21      748.15     72.26 o 
 -12   3   7       34.58      106.88     78.85 o 
 -11   3   7    17094.32    16875.11    129.13 o 
 -10   3   7      642.98      593.74     67.31 o 
  -9   3   7      142.63       95.06     71.57 o 
  -8   3   7     1383.95     1626.96     87.51 o 
  -7   3   7    11395.97    12002.63    122.81 o 
  -6   3   7      109.48      175.16     82.98 o 
  -5   3   7    29564.81    31913.63    187.38 o 
  -4   3   7      131.33       82.70     85.72 o 
  -3   3   7     2347.63     2874.20     90.39 o 
  -2   3   7     7281.64     7611.65    129.68 o 
  -1   3   7    28475.46    28509.98    197.55 o 
   0   3   7      274.62      360.48    101.11 o 
   1   3   7     8055.58     7090.99    103.58 o 
   2   3   7     3826.11     3704.23     89.16 o 
   3   3   7     2283.89     2087.44    114.44 o 
   4   3   7      176.17       77.89     86.41 o 
   5   3   7    23233.06    20263.38    172.68 o 
   6   3   7     9130.82     8158.41    120.48 o 
   7   3   7       42.19       18.13     79.95 o 
   8   3   7       31.69       57.15     85.72 o 
   9   3   7     7806.83     7624.83    111.00 o 
  10   3   7      386.14      308.55     80.78 o 
  11   3   7     5285.06     5125.12    104.13 o 
  12   3   7      914.63      792.80     93.83 o 
  13   3   7        9.04       51.10     81.60 o 
  14   3   7       30.31       62.92     92.87 o 
  15   3   7     4289.79     4367.63    110.86 o 
  16   3   7        8.48        1.65     93.42 o 
  17   3   7     4893.52     4841.44    114.85 o 
  18   3   7      216.35      253.87     99.32 o 
  19   3   7      208.36      236.01    106.47 o 
  20   3   7      114.26      178.18    117.59 o 
  21   3   7     5251.56     5295.61    125.29 o 
 -24   4   7        0.47       45.61    118.56 o 
 -23   4   7     1562.03     1632.86    110.31 o 
 -22   4   7     2016.06     2020.82    120.20 o 
 -21   4   7      829.79      940.21     98.09 o 
 -20   4   7      198.88      205.38    100.42 o 
 -19   4   7    10257.99    10207.11    110.73 o 
 -18   4   7      610.61      623.00     88.06 o 
 -17   4   7      867.84      929.08     86.55 o 
 -16   4   7     4721.99     4753.79    102.90 o 
 -15   4   7     5031.61     5192.57     95.06 o 
 -14   4   7     2325.01     2456.03     78.99 o 
 -13   4   7     8421.62     8027.90     98.64 o 
 -12   4   7      165.57      109.63     75.69 o 
 -11   4   7       50.00       28.02     81.33 o 
 -10   4   7      497.84      489.20     82.70 o 
  -9   4   7    19566.15    20113.09    130.92 o 
  -8   4   7      874.78      901.19     82.43 o 
  -7   4   7    23212.62    23816.77    153.72 o 
  -6   4   7     1503.90     1574.07     84.76 o 
  -5   4   7     1307.96     1441.50     89.57 o 
  -4   4   7     5342.57     5764.61    108.67 o 
  -3   4   7    49881.28    53392.79    238.35 o 
  -2   4   7      980.28      915.07     92.73 o 
  -1   4   7    32941.04    34576.54    222.00 o 
   0   4   7    10174.05    10007.36    139.30 o 
   1   4   7     4556.02     3926.78     91.49 o 
   2   4   7      943.93     1056.98     74.05 o 
   3   4   7    23972.92    21564.61    135.87 o 
   4   4   7     3939.21     3793.94     83.94 o 
   5   4   7       84.32       88.47     77.76 o 
   6   4   7     1646.48     1422.81     85.04 o 
   7   4   7    15940.27    14594.52    136.83 o 
   8   4   7     1731.21     1623.38     84.90 o 
   9   4   7    11421.00    11013.92    125.70 o 
  10   4   7     1480.04     1550.99     91.49 o 
  11   4   7     6023.18     5962.71    114.02 o 
  12   4   7        4.86       72.12     92.18 o 
  13   4   7     5145.08     5117.15     99.60 o 
  14   4   7      220.12      202.08     96.30 o 
  15   4   7      584.15      677.54     94.10 o 
  16   4   7     1773.99     1880.83     96.44 o 
  17   4   7     2120.79     2242.13    110.31 o 
  18   4   7        1.40        6.32    107.43 o 
  19   4   7     3005.41     3090.43    124.46 o 
  20   4   7     2207.15     2184.71    130.10 o 
  21   4   7       53.38       93.83    115.81 o 
 -23   5   7     2528.37     2366.87    115.12 o 
 -22   5   7      877.09      928.94    104.96 o 
 -21   5   7     5649.32     5632.04    121.85 o 
 -20   5   7     2388.44     2424.84    100.70 o 
 -19   5   7      138.08      143.42     83.94 o 
 -18   5   7     1329.24     1455.23    100.56 o 
 -17   5   7     7727.68     8040.95    103.58 o 
 -16   5   7        4.94       -4.12     76.11 o 
 -15   5   7     2811.01     3004.30     87.78 o 
 -14   5   7     7913.34     8312.54    110.18 o 
 -13   5   7       52.53      134.22     84.49 o 
 -12   5   7       76.66       97.13     69.51 o 
 -11   5   7    11799.52    11986.55    118.14 o 
 -10   5   7     5932.86     5722.44     98.91 o 
  -9   5   7      941.01      784.70     72.54 o 
  -8   5   7     1382.83     1478.04     84.90 o 
  -7   5   7    19087.37    18693.84    141.77 o 
  -6   5   7      848.78      684.27     82.29 o 
  -5   5   7    43800.50    45790.63    205.93 o 
  -4   5   7     8343.45     8216.93    115.53 o 
  -3   5   7      709.29      884.57     82.43 o 
  -2   5   7     4712.08     4639.63    107.98 o 
  -1   5   7    17340.87    18196.68    161.97 o 
   0   5   7       38.35       29.12     86.68 o 
   1   5   7    20855.95    20405.01    135.73 o 
   2   5   7    17831.23    17877.14    130.92 o 
   3   5   7     1294.29     1228.15     79.54 o 
   4   5   7     3746.80     3584.85     82.43 o 
   5   5   7    14563.24    12992.29    112.24 o 
   6   5   7     9500.95     8557.62    127.21 o 
   7   5   7     1057.92     1094.07     85.86 o 
   8   5   7     1912.03     1931.79     97.13 o 
   9   5   7     3498.10     3329.74     95.89 o 
  10   5   7     2515.46     2473.06     94.79 o 
  11   5   7    15971.08    15383.06    133.81 o 
  12   5   7     2744.13     2850.57     96.30 o 
  13   5   7      238.96      258.96     87.92 o 
  14   5   7     1390.12     1432.57    100.70 o 
  15   5   7     5915.78     5817.78    119.11 o 
  16   5   7        4.99       15.25    100.97 o 
  17   5   7     1689.21     1694.68    110.73 o 
  18   5   7     1342.02     1364.29    114.02 o 
  19   5   7      876.05      925.65    108.80 o 
  20   5   7      702.03      643.75    123.78 o 
 -23   6   7     1048.27      992.96    116.36 o 
 -22   6   7     1354.97     1459.90    108.53 o 
 -21   6   7      134.84      172.96    103.44 o 
 -20   6   7     1697.65     1776.70    109.08 o 
 -19   6   7     5334.84     5230.90    108.25 o 
 -18   6   7      140.06      171.58     96.58 o 
 -17   6   7      560.04      568.88     88.33 o 
 -16   6   7     7119.49     7189.49    107.29 o 
 -15   6   7     2101.53     2099.12     91.22 o 
 -14   6   7       33.50       61.54     81.88 o 
 -13   6   7     3031.71     3140.03     84.07 o 
 -12   6   7     2489.56     2406.98     88.20 o 
 -11   6   7       27.20       92.87     81.88 o 
 -10   6   7     2851.15     2748.64     93.14 o 
  -9   6   7    11709.89    10870.91    116.08 o 
  -8   6   7        1.07      -18.13     71.99 o 
  -7   6   7     4178.56     4254.43    100.01 o 
  -6   6   7    10610.38    11520.84    120.48 o 
  -5   6   7      322.14      252.09     81.60 o 
  -4   6   7     1254.78     1201.50     87.92 o 
  -3   6   7    19076.18    19821.98    151.25 o 
  -2   6   7      769.52      716.01     79.95 o 
  -1   6   7      767.87      814.37     93.42 o 
   0   6   7    18777.37    18551.38    158.12 o 
   1   6   7     2401.67     2050.63    102.21 o 
   2   6   7      178.72      232.17     69.24 o 
   3   6   7    15152.82    14732.03    120.89 o 
   4   6   7     8505.96     8273.94     99.46 o 
   5   6   7      680.27      700.90     76.38 o 
   6   6   7     9370.68     8617.93     99.60 o 
   7   6   7    13225.48    12500.89    149.33 o 
   8   6   7      309.32      342.21     86.96 o 
   9   6   7     5428.84     5061.65    112.65 o 
  10   6   7     1661.11     1562.80     99.05 o 
  11   6   7     4291.02     4109.77    115.40 o 
  12   6   7      943.67      991.86     99.32 o 
  13   6   7     6067.13     5928.91    118.83 o 
  14   6   7      195.02      225.30     93.97 o 
  15   6   7      390.54      370.37     96.03 o 
  16   6   7     2952.73     3025.18    105.78 o 
  17   6   7     1738.95     1681.36    107.70 o 
  18   6   7      310.00      286.98    106.19 o 
  19   6   7     2024.88     2072.74    125.56 o 
  20   6   7     1408.28     1337.36    131.47 o 
 -22   7   7      641.03      621.91    113.75 o 
 -21   7   7     2823.92     2868.43    117.87 o 
 -20   7   7     2115.63     2284.99    103.58 o 
 -19   7   7      648.11      642.65     99.46 o 
 -18   7   7     2719.89     2862.66    108.39 o 
 -17   7   7     2762.78     2886.84    103.72 o 
 -16   7   7      259.36      250.16     88.75 o 
 -15   7   7     4350.09     4416.94    105.92 o 
 -14   7   7     7212.76     7580.19    107.98 o 
 -13   7   7      119.69      116.08     86.55 o 
 -12   7   7      954.06     1019.61     85.72 o 
 -11   7   7    11274.92    10988.92    119.79 o 
 -10   7   7     2734.66     2789.30     93.69 o 
  -9   7   7     3566.28     3284.13     89.57 o 
  -8   7   7     5684.09     5456.20    102.90 o 
  -7   7   7    11578.96    11375.36    123.23 o 
  -6   7   7     2659.56     2826.12     92.87 o 
  -5   7   7     5681.09     5920.12    105.51 o 
  -4   7   7     6807.66     7040.29    110.04 o 
  -3   7   7     2602.02     2867.06     96.85 o 
  -2   7   7     2549.47     2783.53     97.13 o 
  -1   7   7     8219.63     8475.06    119.66 o 
   0   7   7       34.86       58.39     93.69 o 
   1   7   7     2070.49     2091.29    107.43 o 
   2   7   7     5806.30     5474.47    109.08 o 
   3   7   7      258.61      211.29     68.14 o 
   4   7   7     2619.61     2500.54     88.33 o 
   5   7   7     4082.55     3848.20     94.38 o 
   6   7   7    11170.30    10314.67    113.61 o 
   7   7   7     1435.95     1341.62     79.95 o 
   8   7   7      350.25      353.06    101.93 o 
   9   7   7     3272.70     3214.90    107.98 o 
  10   7   7      321.74      395.10     95.61 o 
  11   7   7     5115.15     5317.86    106.47 o 
  12   7   7     1367.85     1312.50    100.29 o 
  13   7   7       12.13       16.62     99.46 o 
  14   7   7     2012.06     1976.85    117.32 o 
  15   7   7     3349.66     3661.78    118.28 o 
  16   7   7       58.33      105.78    113.61 o 
  17   7   7     1798.26     1817.09    127.07 o 
  18   7   7     2058.99     1961.74    131.74 o 
  19   7   7      872.52      797.89    136.00 o 
 -21   8   7      517.88      535.63    118.28 o 
 -20   8   7      959.86      909.98    116.91 o 
 -19   8   7     2183.06     2143.63    105.92 o 
 -18   8   7      737.08      789.51    100.29 o 
 -17   8   7      573.42      601.30    100.83 o 
 -16   8   7     5358.85     5228.15    103.44 o 
 -15   8   7      957.10      974.96     87.78 o 
 -14   8   7       16.76        6.18     92.45 o 
 -13   8   7    10397.07    10442.43    115.26 o 
 -12   8   7     3208.91     3223.28     99.46 o 
 -11   8   7        0.87      -30.50     86.82 o 
 -10   8   7     2833.37     2837.93     96.85 o 
  -9   8   7     9407.03     9193.54    115.53 o 
  -8   8   7     1539.49     1527.91     92.73 o 
  -7   8   7     2286.97     2370.44     92.73 o 
  -6   8   7     6475.54     6615.94    106.06 o 
  -5   8   7      218.42      209.64     85.31 o 
  -4   8   7     1362.60     1423.77     92.73 o 
  -3   8   7    14014.95    14688.76    138.20 o 
  -2   8   7     1906.63     2024.94     95.06 o 
  -1   8   7     1450.69     1590.28     97.95 o 
   0   8   7    17140.66    17912.31    157.43 o 
   1   8   7       28.06       78.72     90.94 o 
   2   8   7      316.83      257.44     86.27 o 
   3   8   7    10295.67     9926.45    135.04 o 
   5   8   7      934.52      949.41     77.76 o 
   6   8   7     3422.04     3263.80     87.65 o 
   7   8   7     3044.17     2892.61     95.34 o 
   8   8   7       75.31      117.59     79.68 o 
  11   8   7      533.16      588.11    116.36 o 
  12   8   7     1279.89     1380.36    111.41 o 
  13   8   7     3866.45     4040.94    117.05 o 
  14   8   7      658.79      675.76    112.92 o 
  15   8   7       19.61      -36.27    106.06 o 
  16   8   7     2573.37     2569.22    125.15 o 
  17   8   7      971.88      975.79    126.94 o 
  18   8   7       16.41       13.33    129.82 o 
 -20   9   7     2549.12     2258.89    126.25 o 
 -19   9   7       55.90       56.60    101.38 o 
 -18   9   7     2452.64     2360.41    111.14 o 
 -17   9   7     3661.37     3626.61    110.73 o 
 -16   9   7      116.67      154.00    100.97 o 
 -15   9   7      657.89      598.55     97.13 o 
 -14   9   7     2778.88     2853.73    107.70 o 
 -13   9   7       12.79       -5.36     85.72 o 
 -12   9   7     1479.06     1534.91     96.16 o 
 -11   9   7     4294.85     4192.88    105.09 o 
 -10   9   7     2091.04     2126.46     96.99 o 
  -9   9   7      774.57      807.78     90.26 o 
  -8   9   7     5443.34     5288.60    112.79 o 
  -7   9   7     9198.43     8946.95    117.18 o 
  -6   9   7     1645.18     1787.27     98.22 o 
  -5   9   7     6472.89     6659.62    110.04 o 
  -4   9   7     6421.84     6660.31    114.57 o 
  -3   9   7      744.20      689.36     93.14 o 
  -2   9   7     9269.87     9955.85    122.40 o 
  -1   9   7     8814.81     8720.14    128.17 o 
   0   9   7      983.55      975.93    100.83 o 
   1   9   7     3255.61     3266.14    100.70 o 
   2   9   7    10952.28    10565.80    121.03 o 
   3   9   7       79.23       80.09     90.39 o 
   4   9   7     4579.33     4596.36     91.77 o 
   5   9   7     3985.00     3827.46     90.81 o 
   6   9   7     2260.11     2478.56     95.48 o 
   7   9   7     3381.28     3313.53     91.63 o 
   8   9   7     5194.97     5019.89     89.84 o 
   9   9   7     2662.89     2758.39     93.14 o 
  10   9   7      436.60      304.70     89.16 o 
  11   9   7     3873.02     4005.09    101.52 o 
  12   9   7     1914.62     2070.68    125.01 o 
  13   9   7       16.42      -27.06     94.52 o 
  14   9   7     2684.06     2742.87    133.26 o 
  15   9   7     1592.36     1681.77    143.15 o 
  16   9   7      294.47      308.00    130.78 o 
  17   9   7     1294.76     1334.89    139.03 o 
 -19  10   7     1045.55      871.11    128.86 o 
 -18  10   7     1316.13     1276.23    120.62 o 
 -17  10   7       58.86       66.22    105.64 o 
 -16  10   7     3575.28     3589.93    113.06 o 
 -15  10   7      291.23      311.43    111.41 o 
 -14  10   7     1339.62     1357.97     96.30 o 
 -13  10   7     3093.47     3038.78    107.02 o 
 -12  10   7     2565.72     2645.88    104.82 o 
 -11  10   7      388.98      402.51     96.16 o 
 -10  10   7     3638.16     3415.47    109.35 o 
  -9  10   7      808.84      836.63     95.34 o 
  -8  10   7      234.24      205.24     90.39 o 
  -7  10   7     1462.30     1481.61     97.81 o 
  -6  10   7     7763.26     8123.24    116.77 o 
  -5  10   7      396.35      376.96     90.94 o 
  -4  10   7     2162.31     2413.16    102.48 o 
  -3  10   7     5354.86     5807.34    110.59 o 
  -2  10   7     1950.48     2073.57    103.58 o 
  -1  10   7      295.81      328.74    100.29 o 
   0  10   7    10907.26    11612.75    136.28 o 
   1  10   7       12.43       21.29    105.37 o 
   2  10   7      132.72      158.81     86.82 o 
   3  10   7     2112.77     2064.23    109.35 o 
   4  10   7     6518.87     6341.87    107.57 o 
   5  10   7       20.06       15.39     67.73 o 
   6  10   7     5306.80     5387.38     98.09 o 
   7  10   7     1822.68     1815.16     99.32 o 
   8  10   7      393.06      518.74     85.86 o 
   9  10   7     1511.28     1414.57     92.04 o 
  10  10   7     3580.14     3774.16     99.74 o 
  11  10   7      136.40      212.52    100.83 o 
  12  10   7      706.83      659.41    107.15 o 
  13  10   7     3422.17     3585.81    106.19 o 
  14  10   7     1473.16      999.42    100.83 o 
  15  10   7        5.66       -5.50     95.61 o 
 -17  11   7      706.18      707.90    116.08 o 
 -16  11   7        3.74      -10.99    119.66 o 
 -15  11   7      827.31      794.73    108.80 o 
 -14  11   7     2950.99     2824.33    111.82 o 
 -13  11   7      114.61      156.06    102.35 o 
 -12  11   7     3033.61     3000.86    112.37 o 
 -11  11   7     1599.73     1639.18    107.43 o 
 -10  11   7     2174.66     2048.84    101.38 o 
  -9  11   7     1167.92     1092.56    100.56 o 
  -8  11   7     7786.23     7924.18    130.51 o 
  -7  11   7     1223.18     1258.92    100.29 o 
  -6  11   7      232.31      304.15     98.22 o 
  -5  11   7      218.61      277.09    101.52 o 
  -4  11   7     4532.18     4736.35    116.22 o 
  -3  11   7       17.55       49.73     97.81 o 
  -2  11   7     3749.84     3979.54    115.12 o 
  -1  11   7     1427.67     1549.89    103.72 o 
   0  11   7      364.58      392.21     98.91 o 
   1  11   7      269.79      315.97    107.29 o 
   2  11   7     7468.26     7308.45    128.86 o 
   3  11   7       75.15      136.42    103.72 o 
   4  11   7      786.92      812.17    124.33 o 
   5  11   7      224.84      374.49     94.52 o 
   6  11   7     1667.61     1698.94     91.91 o 
   7  11   7     1125.41     1010.54     91.49 o 
   8  11   7     7947.62     7884.34    112.24 o 
   9  11   7     1365.08     1396.02    106.47 o 
  10  11   7      130.66      155.92    103.99 o 
  11  11   7     1478.56     1478.86     92.59 o 
  12  11   7     2496.04     2573.35     99.46 o 
  13  11   7      459.02      458.70     96.44 o 
  14  11   7     1522.37     1524.75    110.86 o 
 -15  12   7       26.62       53.44    124.05 o 
 -14  12   7     1398.32     1286.26    124.46 o 
 -13  12   7      400.58      333.14    118.56 o 
 -12  12   7     4082.86     3969.78    124.33 o 
 -11  12   7      112.49      123.50    103.03 o 
 -10  12   7     4467.28     4296.05    120.20 o 
  -9  12   7     1055.12     1056.15    112.51 o 
  -8  12   7     1125.07     1047.50    104.96 o 
  -7  12   7      139.10      165.95    101.25 o 
  -6  12   7     7092.58     7725.94    130.10 o 
  -5  12   7      235.27      281.76    105.64 o 
  -4  12   7     2587.09     2676.93    114.16 o 
  -3  12   7     1953.20     2224.27    106.06 o 
  -2  12   7     3791.76     4106.06    121.03 o 
  -1  12   7       85.77      138.34    108.39 o 
   0  12   7     4612.30     4688.54    128.86 o 
   1  12   7      418.16      426.14    117.32 o 
   2  12   7      503.61      557.61     93.28 o 
   3  12   7     1547.09     1468.83    110.04 o 
   4  12   7     4322.81     4233.41    111.28 o 
   5  12   7        5.03      -15.25     89.16 o 
   6  12   7     3896.91     3812.62    102.90 o 
   7  12   7      355.46      425.04     84.76 o 
   8  12   7      157.46      182.99     93.83 o 
   9  12   7       55.83      134.63     97.81 o 
  10  12   7     3318.36     3312.16    120.20 o 
  11  12   7      216.30      269.12    116.08 o 
  12  12   7     2045.30     1966.83    111.69 o 
 -13  13   7       45.61      103.72    124.19 o 
 -12  13   7     1471.43     1346.84    123.50 o 
 -11  13   7      673.25      623.14    123.91 o 
 -10  13   7      679.51      719.03    116.36 o 
  -9  13   7       17.78       75.69    117.32 o 
  -8  13   7     6199.93     6025.77    136.69 o 
  -7  13   7     1136.86     1152.04    117.59 o 
  -6  13   7      189.43      203.59    117.46 o 
  -5  13   7      547.07      638.12    114.02 o 
  -4  13   7     2683.89     2762.51    121.72 o 
  -3  13   7       13.69       14.97    116.22 o 
  -2  13   7     3497.67     3690.08    129.96 o 
  -1  13   7      602.45      628.91    119.66 o 
   0  13   7       61.88       83.66    118.28 o 
   1  13   7      678.90      696.23    124.19 o 
   2  13   7     4625.83     4449.78    135.04 o 
   3  13   7       67.00      101.93    101.38 o 
   4  13   7      994.30     1052.03     97.95 o 
   5  13   7       66.66      173.92    109.08 o 
   6  13   7      449.42      522.72    111.41 o 
   7  13   7      470.63      526.02    114.02 o 
   8  13   7     5852.03     5293.96    119.24 o 
   9  13   7      183.44      184.91    118.56 o 
  10  13   7        9.52       36.82     97.13 o 
  -9  14   7        7.70       87.65    128.17 o 
  -8  14   7      154.13      146.58    120.07 o 
  -7  14   7      106.94      124.74    129.41 o 
  -6  14   7     4626.79     4600.20    139.03 o 
  -5  14   7       57.26       75.56    114.30 o 
  -4  14   7     1413.00     1539.31    133.81 o 
  -3  14   7      130.77      153.31    125.97 o 
  -2  14   7     3839.63     3779.93    140.54 o 
  -1  14   7      527.93      523.96    130.65 o 
   0  14   7     2373.34     2528.42    141.64 o 
   1  14   7       50.42       64.29    126.11 o 
   2  14   7      214.98      243.02    130.92 o 
   3  14   7        4.23       23.90    104.54 o 
   4  14   7     2284.68     2295.84    122.81 o 
   5  14   7        0.68      -65.53    118.69 o 
   6  14   7     3011.16     2781.33    117.32 o 
  -3  15   7       35.76       86.96    124.05 o 
 -24   0   8       35.30       91.22    110.73 o 
 -22   0   8     7208.73     7295.27    105.92 o 
 -20   0   8     2672.02     2673.22     84.90 o 
 -18   0   8      906.87      950.51     82.56 o 
 -16   0   8    31632.62    32269.57    153.31 o 
 -14   0   8       30.40       70.75     64.43 o 
 -12   0   8    13727.66    14826.27    120.89 o 
 -10   0   8      844.48     1000.52     65.67 o 
  -8   0   8      710.68      705.57     67.73 o 
  -6   0   8    31867.41    31470.31    175.71 o 
  -4   0   8     4104.91     4252.37    100.01 o 
  -2   0   8    52729.57    59251.37    277.23 o 
   0   0   8    28404.82    27650.96    207.85 o 
   2   0   8    21297.76    22753.75    186.70 o 
   4   0   8    21169.35    19763.05    172.68 o 
   6   0   8    21676.04    20418.20    156.88 o 
   8   0   8      251.62      104.68     78.44 o 
  10   0   8    32186.20    30923.97    172.00 o 
  12   0   8      567.78      605.97     85.45 o 
  14   0   8      467.85      544.42     87.37 o 
  16   0   8     7721.84     7718.11    117.05 o 
  18   0   8      175.12      184.63     99.46 o 
  20   0   8     5002.56     5175.68    126.66 o 
 -25   1   8      103.09      136.42    105.78 o 
 -24   1   8     2824.72     2833.54    119.52 o 
 -23   1   8       74.53      148.37     91.22 o 
 -22   1   8     1337.01     1315.66    104.13 o 
 -21   1   8       46.61      103.03     87.23 o 
 -20   1   8     6523.61     6762.52    107.43 o 
 -19   1   8      269.67      314.32     92.04 o 
 -18   1   8     8367.09     8469.98    104.13 o 
 -17   1   8      107.55      167.05     72.40 o 
 -16   1   8      137.63      223.24     75.01 o 
 -15   1   8     1568.78     1638.77     84.76 o 
 -14   1   8    19257.70    19456.56    124.46 o 
 -13   1   8      210.65      219.80     68.69 o 
 -12   1   8     6862.34     6480.21     89.98 o 
 -11   1   8     2562.22     2563.32     82.29 o 
 -10   1   8    12696.11    11951.66    114.16 o 
  -9   1   8      349.20      381.63     68.69 o 
  -8   1   8    23460.91    24990.11    153.59 o 
  -7   1   8      451.64      514.34     83.25 o 
  -6   1   8     2426.71     2411.65    101.11 o 
  -5   1   8     2199.27     2461.11     89.98 o 
  -4   1   8    24337.88    27188.41    180.65 o 
  -3   1   8     1111.93     1214.96     81.46 o 
  -2   1   8    20963.95    21598.13    164.99 o 
  -1   1   8     3510.32     3947.25     99.60 o 
   0   1   8     6117.49     6361.38    121.99 o 
   1   1   8     5084.40     4999.29    117.18 o 
   2   1   8    27403.29    25811.21    195.62 o 
   3   1   8      654.84      594.98     86.27 o 
   4   1   8    17464.61    15276.18    157.43 o 
   5   1   8      981.25     1011.37     86.68 o 
   6   1   8    18509.51    17147.39    147.13 o 
   7   1   8      161.32      180.24     80.09 o 
   8   1   8    12909.76    11725.95    126.52 o 
   9   1   8       29.27       48.77     73.08 o 
  10   1   8       18.69       87.37     80.50 o 
  11   1   8      134.51      177.49     83.39 o 
  12   1   8    10652.55    10585.58    118.69 o 
  13   1   8       36.66       10.99     85.04 o 
  14   1   8     4727.75     4943.10    103.58 o 
  15   1   8      229.56      272.01     90.53 o 
  16   1   8     1415.52     1334.34     97.13 o 
  17   1   8       53.42       83.11     96.30 o 
  18   1   8     4804.35     4860.40    113.61 o 
  19   1   8        6.85       27.06     99.74 o 
  20   1   8     2249.86     2225.23    113.47 o 
  21   1   8      229.98      271.73    112.10 o 
 -25   2   8       52.25       83.25    107.29 o 
 -24   2   8        3.49      129.96    105.23 o 
 -23   2   8        4.12       23.90     93.83 o 
 -22   2   8     5795.60     6063.27    107.43 o 
 -21   2   8       39.20        4.12     86.27 o 
 -20   2   8     4854.95     4979.23     97.54 o 
 -19   2   8      503.25      567.37     82.56 o 
 -18   2   8      186.61      207.58     77.34 o 
 -17   2   8      511.83      601.30     89.30 o 
 -16   2   8    26717.95    26925.47    140.26 o 
 -15   2   8     1205.88     1280.90     73.77 o 
 -14   2   8      111.45      105.78     69.24 o 
 -13   2   8      524.65      509.39     75.97 o 
 -12   2   8    12392.48    12197.43    108.12 o 
 -11   2   8      397.81      421.47     72.67 o 
 -10   2   8    14738.47    14322.24    120.20 o 
  -9   2   8     2079.73     2135.11     82.70 o 
  -8   2   8     2416.01     2054.33     87.37 o 
  -7   2   8     1682.17     1722.43     84.07 o 
  -6   2   8    54786.26    58234.23    237.80 o 
  -5   2   8       64.76       62.64     75.83 o 
  -4   2   8     7672.24     8129.56    110.04 o 
  -3   2   8        7.17       23.22     73.91 o 
  -2   2   8     2483.45     2824.20     92.32 o 
  -1   2   8     6056.20     7087.28    116.08 o 
   0   2   8    20664.69    19849.18    169.66 o 
   1   2   8     1360.22     1297.25     98.50 o 
   2   2   8     3666.63     3458.19    108.25 o 
   3   2   8     6801.15     6596.43    121.72 o 
   4   2   8    33377.52    30333.66    201.12 o 
   5   2   8     1211.39     1012.61     91.08 o 
   6   2   8    14404.35    13307.02    132.43 o 
   7   2   8     2644.80     2489.82     94.24 o 
   8   2   8     1516.31     1535.32     81.88 o 
   9   2   8     1133.65     1016.45     83.94 o 
  10   2   8    19636.15    18564.71    145.34 o 
  11   2   8     1265.56     1212.90     91.77 o 
  12   2   8       35.87       62.51     84.07 o 
  13   2   8      335.60      391.80     84.35 o 
  14   2   8     3074.57     2994.68    101.93 o 
  15   2   8      252.66      249.34     87.92 o 
  16   2   8     7184.70     7382.36    111.14 o 
  17   2   8        1.90      -11.40     89.57 o 
  18   2   8      699.75      758.46    104.27 o 
  19   2   8      269.32      354.30     98.91 o 
  20   2   8     5201.40     5243.40    128.72 o 
  21   2   8        5.60        0.69    119.93 o 
 -24   3   8     2176.46     2158.74    122.13 o 
 -23   3   8        2.89      102.48    102.48 o 
 -22   3   8      326.65      321.05     97.68 o 
 -21   3   8      755.27      856.13     97.81 o 
 -20   3   8     5609.06     5726.01    111.96 o 
 -19   3   8       18.23       18.13     87.23 o 
 -18   3   8     5216.27     5349.46     93.42 o 
 -17   3   8     1258.86     1366.35     81.88 o 
 -16   3   8      374.97      328.06     86.00 o 
 -15   3   8     1129.32     1142.29     78.03 o 
 -14   3   8    11817.57    12049.75    113.47 o 
 -13   3   8       90.25      148.23     75.28 o 
 -12   3   8     5215.51     5173.34     91.22 o 
 -11   3   8     2566.71     2529.66     89.30 o 
 -10   3   8    11090.38    11111.19    112.51 o 
  -9   3   8     1317.69     1219.63     81.60 o 
  -8   3   8    11932.78    12259.38    121.44 o 
  -7   3   8       15.03       35.58     81.05 o 
  -6   3   8     2363.36     2644.37     88.47 o 
  -5   3   8     6760.56     7430.99    111.00 o 
  -4   3   8    24276.88    26267.85    177.08 o 
  -3   3   8      386.22      510.49     80.37 o 
  -2   3   8    27166.77    27961.84    184.36 o 
  -1   3   8      869.76      940.48     86.82 o 
   0   3   8     1050.87      894.05    104.68 o 
   1   3   8      455.68      419.55     71.99 o 
   2   3   8    42846.45    41293.45    189.31 o 
   3   3   8     3192.70     2943.71    109.21 o 
   4   3   8     3095.87     2728.31    109.35 o 
   5   3   8     4625.13     3956.46    106.19 o 
   6   3   8    12299.22    11402.42    136.69 o 
   7   3   8     1326.61     1306.59     95.06 o 
   8   3   8    16101.29    14832.18    137.24 o 
   9   3   8     4281.15     3834.47     98.77 o 
  10   3   8      128.98      150.57     83.94 o 
  11   3   8      720.05      613.80     84.49 o 
  12   3   8     7132.73     6789.17    108.12 o 
  13   3   8        2.89       72.12     90.94 o 
  14   3   8     1341.38     1330.63     93.28 o 
  15   3   8      508.38      439.74     96.03 o 
  16   3   8      374.08      314.04     96.03 o 
  17   3   8        2.63       26.65     98.77 o 
  18   3   8     3425.02     3394.17    117.73 o 
  19   3   8       18.81       50.28    115.81 o 
  20   3   8     2241.82     2266.58    134.90 o 
  21   3   8      737.45      742.11    123.64 o 
 -24   4   8       76.99       68.14    102.21 o 
 -23   4   8     1327.62     1348.90    117.18 o 
 -22   4   8     6004.26     6201.33    117.73 o 
 -21   4   8      165.81      186.42     96.44 o 
 -20   4   8     3326.10     3412.17     95.75 o 
 -19   4   8      629.36      682.08     91.08 o 
 -18   4   8     2415.35     2557.27     88.06 o 
 -17   4   8      995.73     1068.24     91.91 o 
 -16   4   8    11258.40    11196.22    109.90 o 
 -15   4   8     3437.79     3649.97     93.28 o 
 -14   4   8     1724.63     1996.64     85.17 o 
 -13   4   8     1195.63     1189.00     82.15 o 
 -12   4   8     3689.72     3785.42     94.10 o 
 -11   4   8      788.02      830.72     83.80 o 
 -10   4   8     9169.94     9394.94    105.37 o 
  -9   4   8       40.78      103.99     79.54 o 
  -8   4   8     2742.16     3024.90     85.45 o 
  -7   4   8     4431.76     4182.30     97.26 o 
  -6   4   8    18622.23    18242.84    141.77 o 
  -5   4   8       33.45       43.14     81.05 o 
  -4   4   8     3267.58     3304.74     89.43 o 
  -3   4   8     3005.01     3415.74    100.70 o 
  -2   4   8    23766.26    25569.29    179.69 o 
  -1   4   8    30263.28    32457.92    198.10 o 
   0   4   8    31321.39    31777.49    222.41 o 
   1   4   8     2217.64     2399.84     82.98 o 
   2   4   8     3495.44     3616.45     84.21 o 
   3   4   8     2796.08     2370.71     77.89 o 
   4   4   8    13862.61    12557.35    107.02 o 
   5   4   8     2786.74     2726.25     86.82 o 
   6   4   8    13551.63    12353.07    132.84 o 
   7   4   8     2200.99     2073.29     90.94 o 
   8   4   8       51.31       71.57     90.94 o 
   9   4   8     3474.31     3228.91    106.33 o 
  10   4   8    16690.34    15637.89    143.97 o 
  11   4   8     3119.17     3082.46    106.33 o 
  12   4   8     2114.16     2081.12     99.32 o 
  13   4   8      308.96      301.82     91.22 o 
  14   4   8     2640.80     2666.76    105.78 o 
  15   4   8       10.22       39.43     92.87 o 
  16   4   8     5994.15     6305.60    116.08 o 
  17   4   8      110.01      120.07     98.36 o 
  18   4   8       51.91      107.57     99.32 o 
  19   4   8      616.47      571.49    113.89 o 
  20   4   8     3159.55     3237.84    130.92 o 
 -23   5   8      377.70      443.32    101.11 o 
 -22   5   8       91.70       67.73    103.17 o 
 -21   5   8     1670.56     1725.73    103.99 o 
 -20   5   8     7537.69     7635.55    120.20 o 
 -19   5   8      320.70      372.98     88.75 o 
 -18   5   8     7328.65     7537.19    109.76 o 
 -17   5   8     5745.46     5814.07    103.99 o 
 -16   5   8      527.17      565.72     84.49 o 
 -15   5   8     3523.54     3649.97     92.87 o 
 -14   5   8     7154.73     7335.52    104.27 o 
 -13   5   8     2283.77     2277.44     92.32 o 
 -12   5   8     5644.57     5682.87     97.13 o 
 -11   5   8    13499.10    13989.23    124.74 o 
 -10   5   8      703.35      588.25     73.63 o 
  -9   5   8      159.20      174.19     73.36 o 
  -8   5   8    10175.39    10050.50    110.45 o 
  -7   5   8     8016.52     7837.77    105.64 o 
  -6   5   8     1791.02     1934.95     84.62 o 
  -5   5   8    13867.57    14981.37    129.82 o 
  -4   5   8    18123.83    18711.02    149.60 o 
  -3   5   8      181.75      190.95     73.91 o 
  -2   5   8    26065.76    26816.12    183.67 o 
  -1   5   8     8724.68     9035.42    124.33 o 
   0   5   8      554.67      496.48     81.60 o 
   1   5   8     4538.98     4521.76     91.77 o 
   2   5   8    16609.44    16333.98    120.20 o 
   3   5   8      347.65      336.85     66.63 o 
   4   5   8     9022.94     8862.88    106.06 o 
   5   5   8    14970.85    14463.87    110.04 o 
   6   5   8     1967.93     1725.87    103.44 o 
   7   5   8      360.75      319.95     85.04 o 
   8   5   8    21044.21    19653.56    150.84 o 
   9   5   8     1905.12     1849.09    100.42 o 
  10   5   8      405.42      415.02     84.90 o 
  11   5   8      804.94      910.26     97.95 o 
  12   5   8     7691.90     7423.30    119.93 o 
  13   5   8      473.90      528.49     81.88 o 
  14   5   8     3589.98     3697.78    110.45 o 
  15   5   8     1050.06     1178.69     96.58 o 
  16   5   8      421.00      431.91     98.36 o 
  17   5   8      111.45      204.00     98.64 o 
  18   5   8     4127.83     4207.99    117.46 o 
  19   5   8       10.75      167.05    120.89 o 
  20   5   8      163.03      216.78    114.02 o 
 -23   6   8      302.14      243.43    107.29 o 
 -22   6   8     4084.41     4048.36    114.30 o 
 -21   6   8      241.40      209.36     96.71 o 
 -20   6   8     2105.12     2114.64    109.08 o 
 -19   6   8      995.48     1132.40     89.57 o 
 -18   6   8     2285.85     2397.91     99.46 o 
 -17   6   8     3149.77     3150.47     93.14 o 
 -16   6   8     2835.79     2992.07    101.52 o 
 -15   6   8     2368.47     2494.22     87.78 o 
 -14   6   8     1264.18     1241.48     89.30 o 
 -13   6   8     5401.39     5680.13     97.81 o 
 -12   6   8     4590.81     4470.11     94.38 o 
 -11   6   8     3404.32     3382.77     93.28 o 
 -10   6   8     6953.05     6575.82     98.77 o 
  -9   6   8     5286.32     5439.44     90.53 o 
  -8   6   8      397.09      451.15     80.64 o 
  -7   6   8     9181.88     9151.92    113.20 o 
  -6   6   8    15189.39    15718.67    138.89 o 
  -5   6   8     4730.25     4820.28    101.52 o 
  -4   6   8     9186.59     9821.08    121.30 o 
  -3   6   8      881.31      886.08     82.56 o 
  -2   6   8    11075.10    11176.71    133.12 o 
  -1   6   8     5480.83     5509.09    110.31 o 
   0   6   8     8520.32     8371.34    136.83 o 
   1   6   8     3641.89     3614.94     78.58 o 
   2   6   8      154.06      132.71     76.79 o 
   3   6   8    12259.26    11867.58    109.90 o 
   4   6   8     4899.14     4554.73     94.10 o 
   5   6   8       11.41        1.92     72.95 o 
   6   6   8     4840.55     4322.84     85.04 o 
   7   6   8     4279.27     4043.97     89.43 o 
   8   6   8        8.86       44.65    104.82 o 
   9   6   8     2364.28     2217.26    112.10 o 
  10   6   8     5806.35     5621.60    135.32 o 
  11   6   8     1357.62     1294.64    100.56 o 
  12   6   8     2280.65     2090.05     98.64 o 
  13   6   8      677.57      695.54     95.89 o 
  14   6   8     2156.22     2203.66    110.59 o 
  15   6   8     1067.90     1051.07     93.14 o 
  16   6   8     4076.19     4133.26    114.85 o 
  17   6   8      804.07      781.81    107.70 o 
  18   6   8        5.44       52.62    106.19 o 
  19   6   8     2077.40     2249.96    113.89 o 
 -22   7   8       22.47       73.50    112.24 o 
 -21   7   8     2543.30     2522.93    119.38 o 
 -20   7   8      794.57      865.06    109.90 o 
 -19   7   8      542.62      534.95    104.41 o 
 -18   7   8     3191.36     3222.04    105.23 o 
 -17   7   8     1916.97     2069.03     97.81 o 
 -16   7   8      491.25      478.76     90.26 o 
 -15   7   8     4669.24     4742.12    106.47 o 
 -14   7   8     5133.26     5485.46    106.88 o 
 -13   7   8      895.25      898.17     88.88 o 
 -12   7   8     2917.75     3023.12     90.94 o 
 -11   7   8     7870.73     7772.51    110.04 o 
 -10   7   8     1839.20     1744.69     90.53 o 
  -9   7   8       20.24       46.71     83.11 o 
  -8   7   8    10976.31    10846.87    121.17 o 
  -7   7   8     1958.58     1896.76     84.90 o 
  -6   7   8      504.24      584.81     82.84 o 
  -5   7   8     3801.58     3921.56     99.60 o 
  -4   7   8    16534.65    16480.56    138.61 o 
  -3   7   8      590.66      673.15     84.35 o 
  -2   7   8     2864.43     2963.22    103.17 o 
  -1   7   8     6909.37     6749.19    117.87 o 
   0   7   8      534.09      615.59     91.91 o 
   1   7   8     2181.83     2146.93     96.16 o 
   2   7   8    11171.48    10821.05    103.72 o 
   3   7   8     1385.28     1418.01     77.76 o 
   4   7   8      207.35      205.24     72.81 o 
   5   7   8     7776.58     7335.93     97.40 o 
   6   7   8     2642.23     2651.24     85.31 o 
   7   7   8       23.42       35.58     86.14 o 
   8   7   8    11180.67    11050.05    110.31 o 
   9   7   8     4708.08     4680.02    118.69 o 
  10   7   8        3.75       57.70     91.91 o 
  11   7   8      995.43      951.75    105.78 o 
  12   7   8     3336.93     3347.05    109.21 o 
  13   7   8       20.64       49.04    111.96 o 
  14   7   8     2867.39     2936.71    125.70 o 
  15   7   8     2273.62     2324.01    112.51 o 
  16   7   8      449.72      496.07    106.60 o 
  17   7   8      545.11      514.89    116.77 o 
  18   7   8     2986.45     2950.86    138.06 o 
 -21   8   8      156.31      149.60    105.37 o 
 -20   8   8     2564.98     2506.31    117.18 o 
 -19   8   8     1908.76     1760.35    113.61 o 
 -18   8   8     1641.32     1587.80    102.48 o 
 -17   8   8     1525.98     1603.46    104.54 o 
 -16   8   8     2217.85     2350.11    104.41 o 
 -15   8   8     4245.96     4326.28    108.12 o 
 -14   8   8     1720.31     1742.21     92.45 o 
 -13   8   8     6479.78     6567.44    106.60 o 
 -12   8   8     3030.73     2947.01     93.83 o 
 -11   8   8        0.55      -15.11     81.60 o 
 -10   8   8     9941.63     9715.44    117.18 o 
  -9   8   8     2290.94     2241.99     94.24 o 
  -8   8   8      732.54      751.31     87.51 o 
  -7   8   8     8113.81     8374.50    106.33 o 
  -6   8   8    11295.29    11706.17    122.27 o 
  -5   8   8     3092.13     3127.11     91.49 o 
  -4   8   8     1311.93     1450.84     93.55 o 
  -3   8   8     6163.84     6478.15    113.20 o 
  -2   8   8    10981.08    11486.50    133.81 o 
  -1   8   8     2591.63     2712.51    105.51 o 
   0   8   8     1907.67     1922.73    107.43 o 
   1   8   8     2073.85     2106.26    105.37 o 
   2   8   8        3.99      -83.66     83.66 o 
   3   8   8     4085.65     3982.97     88.61 o 
   4   8   8     2769.31     2609.20     79.54 o 
   5   8   8       17.15       44.51     86.96 o 
   6   8   8     4758.57     4635.37     91.91 o 
   7   8   8     8132.64     7939.01    110.73 o 
   8   8   8       16.01       55.64     79.82 o 
   9   8   8     2156.66     2104.75     95.48 o 
  10   8   8     1681.58     1651.27     82.84 o 
  11   8   8      517.08      530.82    114.57 o 
  12   8   8     2739.66     2833.81    132.16 o 
  13   8   8     2844.86     2882.72    115.26 o 
  14   8   8     1075.29     1104.24    109.63 o 
  15   8   8      340.82      433.84    104.41 o 
  16   8   8     3414.10     3632.52    125.84 o 
  17   8   8     1246.48     1285.85    129.00 o 
  18   8   8        2.57       16.49    118.28 o 
 -20   9   8     1732.18     1643.85    121.44 o 
 -19   9   8       42.37       68.69    114.02 o 
 -18   9   8      741.94      773.29    115.40 o 
 -17   9   8     4116.24     4035.45    118.83 o 
 -16   9   8      352.09      312.26    109.08 o 
 -15   9   8     1783.23     1864.34    103.86 o 
 -14   9   8     3068.30     3030.26    101.11 o 
 -13   9   8      960.88      918.91     96.85 o 
 -12   9   8     2090.91     2038.95     99.46 o 
 -11   9   8     7247.96     7228.91    113.20 o 
 -10   9   8       13.00       20.88     89.57 o 
  -9   9   8      564.84      564.62     93.83 o 
  -8   9   8     4969.13     4966.73    108.12 o 
  -7   9   8     4514.58     4718.49    103.03 o 
  -6   9   8     1338.02     1367.18     93.28 o 
  -5   9   8     5676.27     6068.63    113.61 o 
  -4   9   8     7513.30     7480.31    118.69 o 
  -3   9   8      183.52      225.30     83.39 o 
  -2   9   8     3036.48     3223.82    102.07 o 
  -1   9   8     8372.99     9051.08    125.15 o 
   0   9   8      193.05      168.56     92.04 o 
   1   9   8     5599.46     5721.61    114.02 o 
   2   9   8     8421.71     8664.64    122.95 o 
   3   9   8     3093.46     2948.11     86.55 o 
   4   9   8     1073.75     1053.27     73.91 o 
   5   9   8    10035.03     9691.67    101.52 o 
   6   9   8       33.10       60.03     80.92 o 
   7   9   8     1977.59     1917.64     84.35 o 
   8   9   8     3362.60     3332.90     92.59 o 
   9   9   8     3139.17     3171.35     93.69 o 
  10   9   8      545.94      655.01     87.10 o 
  11   9   8     2915.38     2972.98     89.98 o 
  12   9   8     2152.94     2282.79     98.50 o 
  13   9   8       13.45        4.53     68.83 o 
  14   9   8     1591.99     1712.82     95.48 o 
  15   9   8     2564.50     2600.82    127.76 o 
  16   9   8       51.91       70.75    137.38 o 
 -19  10   8     3180.65     2750.29    130.10 o 
 -18  10   8     1756.26     1668.03    122.27 o 
 -17  10   8      237.88      211.56    112.79 o 
 -16  10   8      199.58      216.37    109.35 o 
 -15  10   8     1443.80     1395.75    108.80 o 
 -14  10   8      255.94      248.10    101.52 o 
 -13  10   8     5237.52     5144.63    115.67 o 
 -12  10   8      673.75      601.57     99.74 o 
 -11  10   8        0.82       84.90     96.16 o 
 -10  10   8     2566.46     2557.68    110.45 o 
  -9  10   8     5521.86     5389.02    115.12 o 
  -8  10   8      147.61      139.99     90.12 o 
  -7  10   8     4687.15     4829.35    106.33 o 
  -6  10   8      853.48      837.31     93.97 o 
  -5  10   8      539.21      587.84     90.12 o 
  -4  10   8     1608.94     1844.70     96.30 o 
  -3  10   8     9661.33    10394.90    124.74 o 
  -2  10   8     5061.84     5270.19    118.42 o 
  -1  10   8     1529.95     1637.12    100.29 o 
   0  10   8     1294.96     1269.23    108.39 o 
   1  10   8     7460.08     7584.44    137.10 o 
   2  10   8        3.10       29.40     91.63 o 
   3  10   8     4502.87     4665.87    102.35 o 
   4  10   8       29.35       17.31     80.64 o 
   5  10   8        0.69      -16.21     79.54 o 
   6  10   8     1452.40     1360.17     98.22 o 
   7  10   8     6665.28     6756.34    102.35 o 
   8  10   8       99.97      185.32     78.72 o 
   9  10   8     2110.99     2023.29     86.27 o 
  10  10   8     1298.40     1266.89    103.44 o 
  11  10   8      582.70      521.62    104.27 o 
  12  10   8     1052.84     1136.93     96.85 o 
  13  10   8     2929.45     3168.05    109.35 o 
  14  10   8      989.35     1086.10    105.51 o 
  15  10   8      275.76      317.34    107.29 o 
 -17  11   8     1740.85     1573.38    119.11 o 
 -16  11   8      257.66      294.54    123.36 o 
 -15  11   8     3219.44     3008.01    121.44 o 
 -14  11   8      462.79      455.54    109.63 o 
 -13  11   8      290.20      315.28     99.32 o 
 -12  11   8      796.52      740.74    105.64 o 
 -11  11   8     6134.26     5935.10    119.66 o 
 -10  11   8        4.05       30.77    108.12 o 
  -9  11   8     1585.48     1593.98    102.90 o 
  -8  11   8     3294.99     3156.37    108.67 o 
  -7  11   8     4564.84     4452.39    114.98 o 
  -6  11   8      790.19      953.26     94.10 o 
  -5  11   8     4083.94     4419.28    114.98 o 
  -4  11   8     2615.74     2832.16    108.53 o 
  -3  11   8      346.68      403.48    103.17 o 
  -2  11   8      251.30      321.87     98.22 o 
  -1  11   8     6523.44     6910.75    128.31 o 
   0  11   8       48.55      114.44     98.50 o 
   1  11   8     3240.03     3372.47    125.84 o 
   2  11   8     2539.09     2433.91    106.19 o 
   3  11   8     1162.65     1195.59     95.48 o 
   4  11   8       60.17       87.65     93.97 o 
   5  11   8     5267.36     5209.33    101.52 o 
   6  11   8        4.19       58.39     78.17 o 
   7  11   8     1512.54     1448.50     93.00 o 
   8  11   8     1344.02     1393.83    107.15 o 
   9  11   8     2756.29     2690.80    110.45 o 
  10  11   8       59.16       63.88     93.28 o 
  11  11   8     2943.56     3119.56    118.69 o 
  12  11   8     1725.30     1634.79    105.78 o 
  13  11   8       46.62       47.40    104.27 o 
 -15  12   8      823.14      793.35    125.97 o 
 -14  12   8       67.00       80.78    119.11 o 
 -13  12   8     5243.69     4906.42    132.57 o 
 -12  12   8      608.95      518.60    111.96 o 
 -11  12   8      119.95      117.05    108.12 o 
 -10  12   8      718.67      653.64    113.89 o 
  -9  12   8     5896.66     5841.96    128.04 o 
  -8  12   8      188.16      214.86    102.90 o 
  -7  12   8     2781.57     2855.11    114.85 o 
  -6  12   8     1030.67     1198.75    107.57 o 
  -5  12   8      966.61     1135.97    102.62 o 
  -4  12   8      779.88      887.59    107.02 o 
  -3  12   8     8454.15     9260.03    138.89 o 
  -2  12   8      830.78     1023.87    113.34 o 
  -1  12   8      353.78      405.81    114.57 o 
   0  12   8     1138.82     1270.87    119.52 o 
   1  12   8     3959.24     3904.53    124.60 o 
   2  12   8       16.51       17.72    112.79 o 
   3  12   8     2113.20     2122.75     95.75 o 
   4  12   8      250.14      266.24     90.12 o 
   5  12   8       36.83      143.42     90.39 o 
   6  12   8      794.84      757.50     94.93 o 
   7  12   8     7160.07     7145.25    108.25 o 
   8  12   8        6.85       48.49     87.23 o 
   9  12   8      833.65      878.53    100.15 o 
  10  12   8       84.53       23.77    113.75 o 
  11  12   8      490.00      517.64    118.69 o 
 -13  13   8      415.38      370.37    126.94 o 
 -12  13   8      357.00      306.08    125.29 o 
 -11  13   8     2088.20     1845.25    124.19 o 
 -10  13   8        1.17      -16.76    120.75 o 
  -9  13   8     1224.77     1138.99    122.68 o 
  -8  13   8      351.37      321.74    113.47 o 
  -7  13   8     2815.14     2768.01    118.14 o 
  -6  13   8        8.33       28.02    115.67 o 
  -5  13   8     5047.90     5238.18    131.61 o 
  -4  13   8      345.65      377.37    119.52 o 
  -3  13   8       35.19       95.48    115.53 o 
  -2  13   8      295.86      337.95    119.38 o 
  -1  13   8     3875.07     4011.68    134.49 o 
   0  13   8       56.55       54.40    121.85 o 
   1  13   8     1871.33     1836.18    125.01 o 
   2  13   8      996.57     1012.61    128.17 o 
   3  13   8     1879.40     1804.45    101.11 o 
   4  13   8      139.45      220.22    108.67 o 
   5  13   8     2143.68     2088.13    115.95 o 
   6  13   8        6.73      -61.68    112.24 o 
   7  13   8      638.84      633.17    115.26 o 
   8  13   8       62.54      134.90    106.06 o 
   9  13   8     1594.64     1443.97    124.19 o 
  -9  14   8     5281.66     4778.79    149.05 o 
  -8  14   8       11.11       13.46    125.70 o 
  -7  14   8     2817.43     2945.91    129.13 o 
  -6  14   8      109.28       99.74    117.32 o 
  -5  14   8      669.27      776.87    125.29 o 
  -4  14   8       13.26       -8.52    125.97 o 
  -3  14   8     6811.66     7078.35    154.27 o 
  -2  14   8      151.58      208.95    130.37 o 
  -1  14   8      499.91      435.21    133.53 o 
   0  14   8       82.08       63.88    116.63 o 
   1  14   8     2248.53     2163.00    139.71 o 
   2  14   8      213.50      213.21    115.95 o 
   3  14   8     2946.95     2841.64    112.37 o 
   4  14   8       17.56       18.41    117.18 o 
   5  14   8      156.22      210.32    120.48 o 
   6  14   8        1.08       56.87    121.03 o 
 -25   0   9     2618.46     2726.38    123.64 o 
 -23   0   9     2859.72     2868.29     94.65 o 
 -21   0   9     1789.27     1927.12     85.04 o 
 -19   0   9     5358.68     5757.06    107.15 o 
 -17   0   9     1174.56     1308.24     75.56 o 
 -15   0   9    13933.33    14645.34    121.44 o 
 -13   0   9    22211.28    22680.52    129.13 o 
 -11   0   9      631.24      784.56     65.53 o 
  -9   0   9    21425.01    22473.50    145.48 o 
  -7   0   9    19868.28    21673.69    143.42 o 
  -3   0   9    24676.57    27014.49    185.60 o 
  -1   0   9     6052.16     6308.49    116.63 o 
   1   0   9    17200.01    18164.12    165.68 o 
   3   0   9    71918.27    69046.21    284.92 o 
   5   0   9     4190.81     4491.68    111.41 o 
   7   0   9    14370.27    12901.76    130.51 o 
   9   0   9    29375.21    29001.51    175.02 o 
  11   0   9     3442.54     3194.01     96.03 o 
  13   0   9    14053.64    13888.81    133.81 o 
  15   0   9       12.43       64.70     92.04 o 
  17   0   9     1247.51     1271.56    102.07 o 
  19   0   9     5792.31     5913.25    127.76 o 
  21   0   9        4.45       33.38    120.34 o 
 -25   1   9      477.81      481.23     98.22 o 
 -24   1   9       17.87       62.92    111.82 o 
 -23   1   9     2024.47     2044.99    101.80 o 
 -22   1   9        0.11       64.02     93.00 o 
 -21   1   9     4946.09     5107.54     99.60 o 
 -20   1   9       17.10       71.30     87.92 o 
 -19   1   9     1816.42     1766.26     96.71 o 
 -18   1   9      105.25      156.06     74.18 o 
 -17   1   9    16082.23    16303.62    124.05 o 
 -16   1   9      138.94      169.66     79.54 o 
 -15   1   9     7694.58     7918.54     94.52 o 
 -14   1   9      676.47      789.37     79.40 o 
 -13   1   9     2567.32     2840.96     78.03 o 
 -12   1   9      492.42      486.31     73.50 o 
 -11   1   9    39237.61    39695.35    170.62 o 
 -10   1   9       30.63       55.09     70.47 o 
  -9   1   9      133.56       85.17     72.12 o 
  -8   1   9     2214.28     2679.67     92.32 o 
  -7   1   9    15530.45    15271.79    149.88 o 
  -6   1   9      212.83      313.22     80.23 o 
  -5   1   9    28622.58    31816.09    181.89 o 
  -4   1   9     9234.05    11001.28    132.98 o 
  -3   1   9     1602.75     1950.07     85.72 o 
  -2   1   9    20704.90    23888.75    170.21 o 
  -1   1   9    41564.57    44903.04    242.20 o 
   0   1   9      815.69     1007.25     89.02 o 
   1   1   9     7517.59     7192.78    125.43 o 
   2   1   9      281.77      268.57     87.92 o 
   3   1   9     3034.75     2625.41     98.22 o 
   4   1   9     2346.38     2357.11     98.36 o 
   5   1   9    42398.64    39134.30    211.29 o 
   6   1   9     2467.36     2361.37     94.24 o 
   7   1   9     8959.89     8262.26    116.08 o 
   8   1   9      879.20      800.91     83.80 o 
   9   1   9    13208.74    11864.15    123.09 o 
  10   1   9      193.31      200.85     85.72 o 
  11   1   9    10494.43    10670.62    121.85 o 
  12   1   9      547.26      559.54     87.65 o 
  13   1   9      299.15      440.02     83.53 o 
  14   1   9      536.69      476.01     90.67 o 
  15   1   9     6124.59     6390.91    116.08 o 
  16   1   9      107.39       78.99     94.24 o 
  17   1   9      935.66     1040.49    100.56 o 
  18   1   9       75.70      102.35    107.43 o 
  19   1   9      851.27      802.28    111.00 o 
  20   1   9       20.12       51.38    102.07 o 
  21   1   9     2738.03     2711.13    134.49 o 
 -25   2   9     1588.22     1557.31    112.79 o 
 -24   2   9       16.97       29.54     98.22 o 
 -23   2   9     2231.89     2274.14     93.83 o 
 -22   2   9      357.17      381.91     92.45 o 
 -21   2   9     1726.90     1714.33     96.44 o 
 -20   2   9       46.53      111.00     89.02 o 
 -19   2   9     6083.75     6083.74    104.13 o 
 -18   2   9      509.82      445.79     78.99 o 
 -17   2   9     6110.71     5957.08     94.52 o 
 -16   2   9      486.28      672.32     76.93 o 
 -15   2   9     3764.47     4015.12     91.36 o 
 -14   2   9      874.99      919.88     84.49 o 
 -13   2   9    19290.05    19840.67    130.78 o 
 -12   2   9     3431.02     3633.90     82.84 o 
 -11   2   9     1037.70     1023.18     75.97 o 
 -10   2   9       24.19       18.13     71.85 o 
  -9   2   9    27289.00    27611.12    152.08 o 
  -8   2   9      298.51      322.42     72.81 o 
  -7   2   9    10102.50    10915.97    118.56 o 
  -6   2   9     1003.51     1110.56     84.07 o 
  -5   2   9    12633.15    13666.95    136.00 o 
  -4   2   9      549.93      596.35     76.24 o 
  -3   2   9    21462.12    22856.78    169.25 o 
  -2   2   9      858.96     1042.14     89.84 o 
  -1   2   9     3146.47     3368.07    100.15 o 
   0   2   9      737.53      984.99     90.12 o 
   1   2   9    13268.87    12742.95    146.44 o 
   2   2   9      911.41      775.22     89.43 o 
   3   2   9    32080.76    29645.95    200.85 o 
   4   2   9     6932.85     6629.26    122.27 o 
   5   2   9     2295.32     2129.75     98.22 o 
   6   2   9      166.21      133.39     83.25 o 
   7   2   9    15084.42    14058.61    134.77 o 
   8   2   9      754.03      660.10     82.15 o 
   9   2   9     9445.84     8873.87    120.07 o 
  10   2   9     3855.53     3742.42     97.13 o 
  11   2   9     5937.58     5491.92    100.83 o 
  12   2   9        1.03       13.05     85.59 o 
  13   2   9     9460.88     9164.83    116.63 o 
  14   2   9      342.23      337.81     88.20 o 
  15   2   9      388.83      385.89     88.47 o 
  16   2   9       35.86       52.07     93.42 o 
  17   2   9     1692.50     1673.80    104.54 o 
  18   2   9      211.88      258.41    103.44 o 
  19   2   9     4775.70     4979.09    124.60 o 
  20   2   9      551.31      638.94    110.04 o 
 -24   3   9      477.79      559.81    118.56 o 
 -23   3   9     1523.39     1623.93    107.15 o 
 -22   3   9       93.81      198.23     97.68 o 
 -21   3   9     5667.04     5771.62    109.21 o 
 -20   3   9      424.58      470.79     99.19 o 
 -19   3   9     1060.07     1110.56     90.53 o 
 -18   3   9     1665.92     1768.73     84.76 o 
 -17   3   9    12189.82    12500.20    111.96 o 
 -16   3   9      116.49      139.03     80.09 o 
 -15   3   9     5870.39     5777.66     98.09 o 
 -14   3   9      559.44      666.42     81.33 o 
 -13   3   9       30.59       17.72     75.01 o 
 -12   3   9     2187.39     2048.84     82.84 o 
 -11   3   9    20867.27    20664.93    136.69 o 
 -10   3   9     5165.88     5272.53     98.91 o 
  -9   3   9      243.02      208.95     67.86 o 
  -8   3   9      716.83      660.23     71.02 o 
  -7   3   9    10266.42    10765.13    117.05 o 
  -6   3   9     1588.71     1748.53     93.14 o 
  -5   3   9    17280.66    17899.94    145.48 o 
  -4   3   9      163.50      229.83     75.69 o 
  -3   3   9     1318.89     1753.62     87.65 o 
  -2   3   9    20338.87    22361.95    165.54 o 
  -1   3   9    22998.37    23515.50    185.32 o 
   0   3   9      615.19      531.79     97.13 o 
   1   3   9     9073.69     8445.80    137.38 o 
   2   3   9       74.40       64.57     81.74 o 
   3   3   9     3503.66     3269.71    109.08 o 
   4   3   9     2422.93     2304.91    100.56 o 
   5   3   9    32183.75    29094.11    186.83 o 
   6   3   9     2765.36     2717.32     96.58 o 
   7   3   9     3262.57     3062.27     96.16 o 
   8   3   9     3172.10     2986.71    105.78 o 
   9   3   9    16593.76    15523.05    144.38 o 
  10   3   9     1961.93     1840.71     91.63 o 
  11   3   9     6176.28     5842.92    107.29 o 
  12   3   9     3158.49     3223.83     99.19 o 
  13   3   9        6.77       36.13     84.35 o 
  14   3   9      372.68      310.75     86.14 o 
  15   3   9     5105.23     5143.53    111.14 o 
  16   3   9      290.74      348.94    100.56 o 
  17   3   9     1825.83     1925.61    105.64 o 
  18   3   9       10.10      -19.64    101.38 o 
  19   3   9     1289.94     1304.39    112.51 o 
  20   3   9       12.25       61.54    124.05 o 
 -24   4   9       10.38       53.58    101.66 o 
 -23   4   9     1060.36     1090.22    107.70 o 
 -22   4   9     2003.23     1981.53     99.87 o 
 -21   4   9     1861.38     1747.30    107.43 o 
 -20   4   9       11.53       25.55     92.18 o 
 -19   4   9     8364.27     8766.57    111.96 o 
 -18   4   9       75.92       81.74     86.55 o 
 -17   4   9       32.84       53.30     79.54 o 
 -16   4   9     3321.78     3288.94     88.06 o 
 -15   4   9     9890.22     9777.39    104.27 o 
 -14   4   9       28.28       10.44     75.15 o 
 -13   4   9    17972.08    18218.11    126.80 o 
 -12   4   9     2589.47     2615.66     87.65 o 
 -11   4   9       45.47      128.17     77.21 o 
 -10   4   9      509.61      576.85     83.94 o 
  -9   4   9    12215.41    12602.55    120.07 o 
  -8   4   9        2.80       56.60     78.03 o 
  -7   4   9    12135.90    12137.67    123.50 o 
  -6   4   9     6229.54     7103.35    104.82 o 
  -5   4   9     1394.87     1455.92     75.97 o 
  -4   4   9      330.78      387.40     82.01 o 
  -3   4   9    34239.89    35566.89    199.20 o 
  -2   4   9      255.21      223.65     86.68 o 
  -1   4   9     6182.73     6390.23    110.31 o 
   0   4   9      777.82      802.28     93.28 o 
   1   4   9    20049.83    20781.42    139.57 o 
   2   4   9    13154.42    12875.24    117.73 o 
   3   4   9    27730.27    25617.92    144.25 o 
   4   4   9     1396.25     1253.98     68.14 o 
   5   4   9       62.67      119.93     74.73 o 
   6   4   9      924.49      845.14     91.63 o 
   7   4   9    15831.33    14787.39    150.57 o 
   8   4   9       83.61      153.45     93.97 o 
   9   4   9    11053.35    10238.43    126.66 o 
  10   4   9     3701.89     3533.75    109.35 o 
  11   4   9     2974.42     2824.20    103.31 o 
  12   4   9      349.23      339.32     93.69 o 
  13   4   9     6460.88     6476.22    114.30 o 
  14   4   9     1135.64     1176.77     96.58 o 
  15   4   9      126.08      222.41     93.14 o 
  16   4   9       24.59       78.72     98.22 o 
  17   4   9     1772.39     1799.50     95.75 o 
  18   4   9      233.78      300.58    103.72 o 
  19   4   9     2330.18     2348.32    125.84 o 
  20   4   9     1283.51     1321.84    111.00 o 
 -23   5   9     1613.86     1775.60    108.94 o 
 -22   5   9       60.81       41.90     98.64 o 
 -21   5   9     4611.96     4624.11    106.60 o 
 -20   5   9      524.34      535.22     98.91 o 
 -19   5   9      691.92      667.65     93.97 o 
 -18   5   9     3323.56     3586.09     97.13 o 
 -17   5   9     8685.17     9467.06    110.18 o 
 -16   5   9      182.19      167.60     89.57 o 
 -15   5   9     4625.83     4547.59     99.87 o 
 -14   5   9     5658.84     5853.77     99.60 o 
 -13   5   9     1932.93     2036.20     85.86 o 
 -12   5   9     2903.52     2855.24     92.59 o 
 -11   5   9    13279.05    13573.67    120.20 o 
 -10   5   9     4466.57     4424.64     96.30 o 
  -9   5   9     2469.00     2553.43     88.61 o 
  -8   5   9    10262.95    10477.05    116.22 o 
  -7   5   9     9354.19     9225.14    115.12 o 
  -6   5   9     3903.56     3999.46     93.55 o 
  -5   5   9    11386.48    11465.62    122.68 o 
  -4   5   9      646.16      605.42     72.67 o 
  -3   5   9       74.92      173.37     85.17 o 
  -2   5   9    12023.60    12551.86    139.44 o 
  -1   5   9    24431.81    24951.78    162.10 o 
   0   5   9     1169.39     1183.50     71.57 o 
   1   5   9     6484.89     6404.51     87.10 o 
   2   5   9     1926.97     2050.76     71.71 o 
   3   5   9     3370.65     3266.55     75.97 o 
   4   5   9     4705.82     4295.91     84.76 o 
   5   5   9    10284.87     9563.36    102.62 o 
   7   5   9     5937.05     5557.45    126.25 o 
   8   5   9     4301.44     4103.59    103.31 o 
   9   5   9     3550.39     3246.22     99.46 o 
  10   5   9        6.68       49.73     92.73 o 
  11   5   9    13035.55    12349.64    133.94 o 
  12   5   9     2726.52     2702.20    106.19 o 
  13   5   9      441.56      394.00     88.88 o 
  14   5   9      242.27      306.49     91.91 o 
  15   5   9     4464.34     4601.44    115.53 o 
  16   5   9      591.46      590.03     96.99 o 
  17   5   9      964.29     1081.57    101.80 o 
  18   5   9      416.54      351.27    106.47 o 
  19   5   9      993.16      991.59    113.75 o 
 -23   6   9     1213.97     1327.34    115.95 o 
 -22   6   9     1524.96     1547.14    118.14 o 
 -21   6   9       26.49       67.73     95.06 o 
 -20   6   9      342.95      377.10     98.91 o 
 -19   6   9     7968.81     8073.37    111.41 o 
 -18   6   9      197.77      235.88     87.78 o 
 -17   6   9      151.88      206.20     89.02 o 
 -16   6   9     7097.63     7329.20    103.86 o 
 -15   6   9     2119.01     2253.94     89.84 o 
 -14   6   9      889.06      989.80     83.94 o 
 -13   6   9     1737.14     1949.79     92.18 o 
 -12   6   9     5740.63     5762.41    103.44 o 
 -11   6   9     1184.01     1135.28     87.23 o 
 -10   6   9     3275.23     3213.25     93.14 o 
  -9   6   9     4757.11     4448.95     98.09 o 
  -8   6   9     2225.63     2398.46     90.53 o 
  -7   6   9     5690.14     5554.29    107.43 o 
  -6   6   9    10797.45    11456.96    124.74 o 
  -5   6   9       76.19      103.31     79.54 o 
  -4   6   9      448.49      439.06     86.00 o 
  -3   6   9    16428.73    17405.66    149.47 o 
  -2   6   9      119.63      166.64     81.88 o 
  -1   6   9     1315.19     1289.83     90.81 o 
   0   6   9     1517.68     1568.71     90.12 o 
   1   6   9    13380.48    13307.16    117.05 o 
   2   6   9     2723.29     2723.09     78.72 o 
   3   6   9     6216.80     5927.95     97.68 o 
   4   6   9    12136.94    11702.18    110.18 o 
   5   6   9        0.58        1.10     73.22 o 
   6   6   9     1770.19     1778.62     72.95 o 
   7   6   9    13778.19    12403.22    119.11 o 
   8   6   9      334.16      336.99     86.00 o 
   9   6   9      447.93      474.50    109.08 o 
  10   6   9     3025.21     2951.96    130.23 o 
  11   6   9     1539.33     1543.02    102.76 o 
  12   6   9      623.88      537.83     96.30 o 
  13   6   9     4286.35     4160.46    124.74 o 
  14   6   9     1183.42     1240.10     95.75 o 
  15   6   9      413.41      526.70     96.16 o 
  16   6   9      260.82      242.61    104.41 o 
  17   6   9     3200.04     3280.84    117.05 o 
  18   6   9      448.74      422.43    113.61 o 
  19   6   9     1745.25     1787.69    134.22 o 
 -22   7   9       29.64       44.24    117.87 o 
 -21   7   9     3656.45     3590.62    112.51 o 
 -20   7   9      477.70      530.55    102.76 o 
 -19   7   9        2.36       18.00     92.18 o 
 -18   7   9     3706.37     3881.31    110.86 o 
 -17   7   9     3548.66     3718.11    106.74 o 
 -16   7   9        3.18       11.40     88.61 o 
 -15   7   9     5045.52     5271.43    108.94 o 
 -14   7   9     4975.13     5295.88    101.80 o 
 -13   7   9      419.02      360.20     88.33 o 
 -12   7   9     2901.75     2963.08     95.06 o 
 -11   7   9     8153.73     8104.42    106.47 o 
 -10   7   9     2933.39     2988.64     88.88 o 
  -9   7   9      386.93      371.60     84.35 o 
  -8   7   9    13942.66    13549.21    129.96 o 
  -7   7   9     4989.53     5161.39     98.77 o 
  -6   7   9       52.62       92.18     79.13 o 
  -5   7   9    18880.95    18794.82    139.57 o 
  -4   7   9     2570.68     2742.32     89.57 o 
  -3   7   9     2451.41     2455.61     89.30 o 
  -2   7   9     9559.54     9775.06    124.60 o 
  -1   7   9     7647.25     7846.42    122.95 o 
   0   7   9       47.34       84.49    102.21 o 
   1   7   9     5150.89     5120.59     91.91 o 
   2   7   9     2289.02     2080.16     88.20 o 
   3   7   9     4406.91     4048.64     85.45 o 
   4   7   9     3741.58     3553.94     85.72 o 
   5   7   9     1716.04     1740.98     81.33 o 
   6   7   9     3484.75     3446.24     87.10 o 
   7   7   9     1342.55     1400.15     87.78 o 
   8   7   9     2868.29     3041.94     95.61 o 
   9   7   9     2128.01     2262.60     89.16 o 
  10   7   9      174.14      196.72     80.92 o 
  11   7   9     6223.65     6246.53    138.75 o 
  12   7   9     1778.54     1866.54    123.36 o 
  13   7   9        1.69      -11.68    119.79 o 
  14   7   9      903.22     1014.53    112.92 o 
  15   7   9     2818.12     2858.68    116.22 o 
  16   7   9      349.28      338.77    109.90 o 
  17   7   9     1633.94     1661.57    127.62 o 
  18   7   9     1399.59     1504.96    132.71 o 
 -21   8   9      102.29      124.19    112.37 o 
 -20   8   9      747.97      670.95    114.85 o 
 -19   8   9     3789.81     3938.19    110.18 o 
 -18   8   9      364.65      361.71    104.82 o 
 -17   8   9       83.70      141.77     94.24 o 
 -16   8   9     3649.30     3704.37    105.23 o 
 -15   8   9     3157.36     3164.48    104.82 o 
 -14   8   9      648.80      680.57     84.90 o 
 -13   8   9     4716.68     4727.97    106.47 o 
 -12   8   9     4008.17     3956.73    102.35 o 
 -11   8   9      500.30      504.59     88.61 o 
 -10   8   9     3431.10     3348.43     97.40 o 
  -9   8   9     8228.62     8157.58    113.06 o 
  -8   8   9     1689.10     1572.14     91.08 o 
  -7   8   9     7087.55     7291.97    108.67 o 
  -6   8   9     4173.39     4359.25    102.90 o 
  -5   8   9       86.36       98.91     80.64 o 
  -4   8   9     1255.16     1342.59     88.61 o 
  -3   8   9    13946.37    14577.21    141.77 o 
  -2   8   9     1524.83     1632.86     93.55 o 
  -1   8   9      416.86      403.61     86.14 o 
   0   8   9     6920.78     7274.25    134.35 o 
   1   8   9    10616.20    10314.13    107.70 o 
   2   8   9      380.63      409.11     85.31 o 
   3   8   9     2400.91     2283.21     77.48 o 
   4   8   9     4662.45     4690.87     99.74 o 
   5   8   9      207.28      264.45     85.86 o 
   6   8   9     1491.60     1392.86     91.49 o 
   7   8   9     5345.76     5263.05    103.44 o 
   8   8   9     1342.72     1464.85     84.76 o 
   9   8   9      158.85      237.94     92.45 o 
  10   8   9     6327.16     6429.65    103.86 o 
  11   8   9       18.85       36.54     96.16 o 
  12   8   9      747.02      430.54     76.66 o 
  13   8   9     1760.54     1837.69     93.55 o 
  14   8   9     2579.15     2693.00    134.22 o 
  15   8   9      465.57      466.94    130.51 o 
  16   8   9     1204.89     1252.19    137.10 o 
  17   8   9     1656.26     1661.44    143.15 o 
 -20   9   9     2034.67     1869.56    125.70 o 
 -19   9   9      132.04      147.82    108.39 o 
 -18   9   9     2082.02     2050.21    115.81 o 
 -17   9   9     2483.84     2516.88    108.25 o 
 -16   9   9      214.49      166.23    102.07 o 
 -15   9   9      536.38      571.76    100.83 o 
 -14   9   9     4963.12     4846.93    112.37 o 
 -13   9   9     1479.87     1528.18     98.77 o 
 -12   9   9     1760.95     1761.04     98.09 o 
 -11   9   9     1111.56     1035.68     96.30 o 
 -10   9   9     3734.21     3512.59    100.56 o 
  -9   9   9     3593.17     3366.01     99.87 o 
  -8   9   9     8309.16     8261.44    119.52 o 
  -7   9   9      987.50     1034.59     93.28 o 
  -6   9   9      658.90      755.02     91.36 o 
  -5   9   9     5478.22     5823.13    112.24 o 
  -4   9   9     4730.71     5205.63    105.78 o 
  -3   9   9      799.27      875.37     95.75 o 
  -2   9   9     7058.98     7815.51    125.84 o 
  -1   9   9     4060.07     4259.78    111.82 o 
   0   9   9     1785.27     1797.71    110.59 o 
   1   9   9     1324.14     1384.21     81.46 o 
   2   9   9     6252.55     6268.79    104.41 o 
   3   9   9     1819.44     1733.70     91.49 o 
   4   9   9     2300.85     2406.29     94.65 o 
   5   9   9     2842.85     2746.17     89.30 o 
   6   9   9     2162.40     2108.74     79.54 o 
   7   9   9      219.16      326.41     90.12 o 
   8   9   9     8054.02     7992.04    107.02 o 
   9   9   9      132.72      114.71     95.61 o 
  10   9   9       12.81       43.00     86.68 o 
  11   9   9     3104.66     3190.72     98.36 o 
  12   9   9     3620.07     3736.10    103.03 o 
  13   9   9       63.98      103.44     95.20 o 
  14   9   9     2285.72     2512.07     98.22 o 
  15   9   9     1873.34     1838.10    109.35 o 
  16   9   9      466.96      295.36    104.41 o 
 -19  10   9     1439.24     1250.41    123.23 o 
 -18  10   9     2986.09     2917.75    120.34 o 
 -17  10   9      299.63      333.41    106.74 o 
 -16  10   9     3622.12     3339.63    118.42 o 
 -15  10   9     1031.56      977.44    107.43 o 
 -14  10   9      175.29      181.75    101.38 o 
 -13  10   9      571.99      559.40    101.25 o 
 -12  10   9     3274.48     3047.43    106.74 o 
 -11  10   9      482.39      447.16     96.99 o 
 -10  10   9     6869.84     6703.45    115.53 o 
  -9  10   9      845.10      849.13    100.56 o 
  -8  10   9      881.76      841.85     99.60 o 
  -7  10   9     2579.86     2666.07    102.76 o 
  -6  10   9     6259.72     6537.63    115.95 o 
  -5  10   9      101.21      145.21     89.43 o 
  -4  10   9     6810.02     7209.96    115.81 o 
  -3  10   9     4675.43     5001.90    119.11 o 
  -2  10   9     1132.79     1290.11     92.59 o 
  -1  10   9      112.09      131.61    100.42 o 
   0  10   9     9317.28     9949.94    144.11 o 
   1  10   9     3389.52     3404.48    116.77 o 
   2  10   9      112.87      134.63     80.50 o 
   3  10   9     1015.78      977.57     92.87 o 
   4  10   9     6218.06     6341.18    107.84 o 
   5  10   9       15.87       43.69     82.43 o 
   6  10   9     5289.66     5402.62    100.15 o 
   7  10   9     1066.74     1021.81     98.22 o 
   8  10   9      464.86      449.22     88.61 o 
   9  10   9     1264.46     1387.23     91.22 o 
  10  10   9     3758.76     3745.58    111.69 o 
  11  10   9      125.51      172.27     93.00 o 
  12  10   9      839.39      906.00    112.65 o 
  13  10   9     1179.75     1197.93    103.31 o 
  14  10   9      211.47      279.29    104.41 o 
  15  10   9      113.33      164.58    120.20 o 
 -17  11   9      857.25      776.45    122.54 o 
 -16  11   9       11.72       28.71    112.65 o 
 -15  11   9      108.21      139.99    106.47 o 
 -14  11   9     3948.10     3750.53    121.30 o 
 -13  11   9      467.71      397.84    106.74 o 
 -12  11   9     1726.57     1620.64    113.34 o 
 -11  11   9      826.97      830.44    103.58 o 
 -10  11   9     1306.60     1360.58    102.90 o 
  -9  11   9      172.76      186.42     97.95 o 
  -8  11   9     6412.74     6388.03    118.01 o 
  -7  11   9      173.84      197.55    103.17 o 
  -6  11   9      320.59      313.91    101.25 o 
  -5  11   9     2568.75     2904.97    109.08 o 
  -4  11   9     3094.11     3358.59    114.98 o 
  -3  11   9       36.88       73.63    103.86 o 
  -2  11   9     4048.71     4345.92    122.27 o 
  -1  11   9     1257.03     1334.48    114.16 o 
   0  11   9      103.65      141.64    102.62 o 
   1  11   9      653.86      764.09    100.01 o 
   2  11   9     3962.61     3933.51     95.06 o 
   3  11   9      452.98      519.28     96.30 o 
   4  11   9      298.77      338.22     94.10 o 
   5  11   9      500.18      483.84     88.47 o 
   6  11   9     2557.14     2470.04     95.89 o 
   7  11   9      427.62      420.79     90.67 o 
   8  11   9     3790.62     3914.01    102.76 o 
   9  11   9       66.25      122.95    104.96 o 
  10  11   9       12.93       11.68    107.15 o 
  11  11   9      467.26      536.87    110.86 o 
  12  11   9     2085.27     2053.92    119.52 o 
  13  11   9       28.37       -7.69    107.15 o 
 -15  12   9       32.58       36.54    120.34 o 
 -14  12   9      227.48      214.45    118.01 o 
 -13  12   9      324.55      319.13    114.98 o 
 -12  12   9     2074.02     1930.28    117.73 o 
 -11  12   9      300.47      318.58    114.57 o 
 -10  12   9     4821.10     4536.05    125.97 o 
  -9  12   9      379.84      367.90    111.69 o 
  -8  12   9     1307.20     1300.27    111.82 o 
  -7  12   9      442.96      434.25    103.17 o 
  -6  12   9     5021.10     5331.74    118.56 o 
  -5  12   9       40.58       58.11    106.74 o 
  -4  12   9     2462.75     2541.34    117.18 o 
  -3  12   9     1588.30     1771.20    117.87 o 
  -2  12   9     3004.51     3300.76    118.56 o 
  -1  12   9       44.34       39.84    105.37 o 
   0  12   9     8442.11     9030.06    153.18 o 
   1  12   9     1790.30     1868.33    122.68 o 
   2  12   9      157.08      199.20     88.75 o 
   3  12   9      274.45      255.38     91.63 o 
   4  12   9     3377.92     3255.01    100.29 o 
   5  12   9        1.41       56.74    102.76 o 
   6  12   9     2030.49     1942.51    109.63 o 
   7  12   9      436.91      390.84     98.36 o 
   8  12   9     1454.15     1393.96    102.62 o 
   9  12   9       10.86       29.26    101.38 o 
  10  12   9     3360.79     3377.82    103.99 o 
  11  12   9      143.10      214.58    119.11 o 
 -13  13   9      343.51      294.81    117.18 o 
 -12  13   9      910.51      915.62    132.29 o 
 -11  13   9      352.38      373.80    124.88 o 
 -10  13   9     1171.33     1045.58    124.19 o 
  -9  13   9       62.63       77.07    118.56 o 
  -8  13   9     4420.71     4329.30    126.11 o 
  -7  13   9        4.90      -38.19    102.76 o 
  -6  13   9     1007.23     1095.03    111.00 o 
  -5  13   9      364.79      421.61    125.97 o 
  -4  13   9     5961.77     6185.26    136.83 o 
  -3  13   9       45.07       99.46    114.44 o 
  -2  13   9     4296.45     4372.57    138.89 o 
  -1  13   9      644.76      712.16    128.58 o 
   0  13   9      111.30      119.79    108.94 o 
   1  13   9      370.74      392.76    107.43 o 
   2  13   9     6580.20     6512.49    126.52 o 
   3  13   9        3.73      101.25     96.85 o 
   4  13   9     1043.63     1141.88    111.82 o 
   5  13   9      553.88      551.16    113.47 o 
   6  13   9     1034.91      993.92    115.81 o 
   7  13   9      171.25      248.10    117.05 o 
   8  13   9     2385.88     2324.69    104.13 o 
  -9  14   9       24.67       55.78    120.20 o 
  -8  14   9      274.34      261.98    125.29 o 
  -7  14   9        1.06      -35.72    122.68 o 
  -6  14   9     4753.96     4542.92    144.38 o 
  -5  14   9       45.61       88.61    124.88 o 
  -4  14   9     1581.51     1663.09    136.14 o 
  -3  14   9      387.33      400.32    139.44 o 
  -2  14   9     2915.57     3005.26    142.73 o 
  -1  14   9       16.86        5.63    136.55 o 
   0  14   9     5021.19     4929.22    139.16 o 
   1  14   9       58.75      107.98    117.18 o 
   2  14   9       12.84      -18.55    118.01 o 
   3  14   9      226.83      273.11    105.64 o 
   4  14   9     1795.56     1790.98    113.47 o 
   5  14   9       11.75      -36.95    122.27 o 
 -24   0  10       34.30      -16.90    109.76 o 
 -22   0  10     9454.25     9510.61    121.99 o 
 -20   0  10     1842.71     1936.47     99.74 o 
 -18   0  10     5014.41     4965.90    103.58 o 
 -16   0  10    11501.95    11933.52    106.47 o 
 -14   0  10     1742.71     1716.94     85.59 o 
 -12   0  10    37254.71    38840.31    159.77 o 
 -10   0  10    10196.48    11667.56    103.03 o 
  -8   0  10       16.86       41.49     77.76 o 
  -4   0  10    15383.39    16919.35    145.76 o 
  -2   0  10    18434.84    19463.02    161.69 o 
   0   0  10     9800.79    10080.31    131.47 o 
   2   0  10     9752.38     9467.47    128.17 o 
   4   0  10    26596.36    25072.94    171.86 o 
   6   0  10    11509.54    11767.02    128.04 o 
   8   0  10       33.67      -35.03     79.95 o 
  10   0  10    23111.77    22935.77    153.45 o 
  12   0  10    12374.93    11903.58    129.13 o 
  14   0  10     4966.87     5253.57    108.12 o 
  16   0  10     1581.54     1606.62    101.25 o 
  18   0  10       30.45       24.04    104.27 o 
  20   0  10     2087.79     2198.03    122.81 o 
 -25   1  10        0.92       -3.02     95.61 o 
 -24   1  10     3335.98     3111.73    120.34 o 
 -23   1  10      112.07      144.80     97.13 o 
 -22   1  10        7.46       76.93    101.38 o 
 -21   1  10       31.42       -2.61     89.30 o 
 -20   1  10     2175.28     2345.02     90.39 o 
 -19   1  10       91.31      117.59     80.23 o 
 -18   1  10     8282.90     8306.50    101.93 o 
 -17   1  10      114.83      155.10     83.25 o 
 -16   1  10      806.86      794.04     77.07 o 
 -15   1  10      745.09      816.16     87.23 o 
 -14   1  10    13334.48    14003.25    111.28 o 
 -13   1  10      253.46      257.58     73.36 o 
 -12   1  10    10220.72    10338.17    102.07 o 
 -11   1  10      747.85      869.87     72.54 o 
 -10   1  10     5666.51     5964.91     91.77 o 
  -9   1  10       54.41      107.57     76.79 o 
  -8   1  10    77377.79    83979.77    249.06 o 
  -7   1  10     1876.94     2056.12     80.64 o 
  -6   1  10       49.90       22.26     71.99 o 
  -5   1  10     2568.95     2979.84     86.96 o 
  -4   1  10    24171.28    27216.30    169.94 o 
  -3   1  10      869.01     1138.99     83.11 o 
  -2   1  10     8537.51     9064.54    113.89 o 
  -1   1  10       22.02       -7.01     79.13 o 
   0   1  10      623.30      515.85     87.10 o 
   1   1  10      800.03      776.87     90.94 o 
   2   1  10    23740.71    22315.93    175.98 o 
   3   1  10        7.84       61.82     81.33 o 
   4   1  10     5854.29     5107.95    109.21 o 
   5   1  10      983.89      963.15     87.78 o 
   6   1  10     4068.72     3732.26    100.70 o 
   7   1  10        9.88       35.58     78.99 o 
   8   1  10    28198.46    26202.04    167.46 o 
   9   1  10     2523.61     2548.89     95.34 o 
  10   1  10      615.57      595.67     84.76 o 
  11   1  10      821.42      813.13     91.77 o 
  12   1  10    14128.78    13502.51    131.33 o 
  13   1  10      124.17      107.57     87.78 o 
  14   1  10     3096.44     3334.69    101.52 o 
  15   1  10        5.29       16.90     93.83 o 
  16   1  10     1094.02     1124.02    100.42 o 
  17   1  10      109.24      143.01    101.25 o 
  18   1  10     4935.45     5005.05    121.58 o 
  19   1  10       38.74      113.06    117.87 o 
  20   1  10       38.05       67.31    122.68 o 
 -25   2  10        2.14       84.90    119.79 o 
 -24   2  10       70.77      156.75    101.52 o 
 -23   2  10      407.78      404.85     95.06 o 
 -22   2  10     4774.35     4920.84    108.25 o 
 -21   2  10      508.47      549.10     93.00 o 
 -20   2  10     2711.29     2714.57     96.71 o 
 -19   2  10       50.26       55.91     82.01 o 
 -18   2  10     3041.67     3088.37     86.14 o 
 -17   2  10       68.29       63.33     81.60 o 
 -16   2  10    14210.49    14094.19    117.73 o 
 -15   2  10       48.68       73.91     73.77 o 
 -14   2  10     3105.42     3159.12     82.56 o 
 -13   2  10     1018.05     1155.48     76.79 o 
 -12   2  10    21181.45    21690.31    131.47 o 
 -11   2  10      380.70      406.50     74.60 o 
 -10   2  10     8697.33     8853.95     97.13 o 
  -9   2  10     3611.78     4002.75     93.69 o 
  -8   2  10     1642.24     1749.36     85.31 o 
  -7   2  10     1276.83     1454.41     83.53 o 
  -6   2  10    53356.41    57589.11    224.06 o 
  -5   2  10      189.72      275.17     83.53 o 
  -4   2  10      924.60      933.34     76.52 o 
  -3   2  10     1620.04     1934.13     88.06 o 
  -2   2  10    26313.47    28947.25    181.20 o 
  -1   2  10     1793.67     1979.46     91.22 o 
   0   2  10     5839.14     5763.79    107.70 o 
   1   2  10     2763.75     3179.04    100.29 o 
   2   2  10      149.26      131.74     89.71 o 
   3   2  10     1544.26     1356.60     98.09 o 
   4   2  10    31648.84    28868.39    191.09 o 
   5   2  10      403.87      488.38     84.35 o 
   6   2  10    12215.09    11457.38    127.62 o 
   7   2  10      613.52      669.44     87.78 o 
   8   2  10      739.32      815.47     88.47 o 
   9   2  10      193.15      176.12     88.20 o 
  10   2  10    16760.63    15910.73    141.09 o 
  11   2  10      186.36      179.14     82.15 o 
  12   2  10     4279.50     4227.64    107.15 o 
  13   2  10     1591.73     1689.05     93.14 o 
  14   2  10     5279.64     5533.54    114.44 o 
  15   2  10        1.56      -19.78     91.36 o 
  16   2  10     2879.84     2922.15    109.49 o 
  17   2  10       69.18       94.10    101.80 o 
  18   2  10       33.70       30.22    109.49 o 
  19   2  10      106.38      130.37    106.47 o 
  20   2  10     3805.50     3864.55    131.19 o 
 -24   3  10     2767.78     2844.94    123.50 o 
 -23   3  10      660.86      653.23    104.96 o 
 -22   3  10       80.19      145.89     97.68 o 
 -21   3  10       85.62      140.67    100.70 o 
 -20   3  10     3073.43     3374.39    105.51 o 
 -19   3  10      759.08      832.23     89.16 o 
 -18   3  10     5162.80     5193.40    100.15 o 
 -17   3  10      655.67      666.00     80.78 o 
 -16   3  10      290.65      342.07     75.69 o 
 -15   3  10     1394.49     1532.30     83.53 o 
 -14   3  10    14502.87    14795.09    120.07 o 
 -13   3  10      185.78      120.89     71.57 o 
 -12   3  10    10418.53    10629.40    110.18 o 
 -11   3  10      280.40      262.80     81.60 o 
 -10   3  10     6064.32     6283.62     96.16 o 
  -9   3  10     3604.22     3913.32     87.92 o 
  -8   3  10    22935.77    23238.27    146.31 o 
  -7   3  10     9037.94     8946.81    114.71 o 
  -6   3  10     2218.75     2516.61     89.98 o 
  -5   3  10      219.51      348.94     79.27 o 
  -4   3  10    27742.23    29207.44    167.33 o 
  -3   3  10     1675.54     1935.23     90.94 o 
  -2   3  10    25901.60    28234.67    182.71 o 
  -1   3  10      167.17       92.32     83.39 o 
   0   3  10      929.84      894.32     83.80 o 
   1   3  10      226.81      151.94     66.77 o 
   2   3  10    37912.96    38012.75    210.32 o 
   3   3  10      573.30      652.68     91.22 o 
   4   3  10     2679.77     2215.07     96.03 o 
   5   3  10      815.82      795.28     89.84 o 
   6   3  10     8430.05     8139.17    125.43 o 
   7   3  10     1476.99     1327.47     90.26 o 
   8   3  10    22836.76    21704.46    159.36 o 
   9   3  10     3452.66     3262.70     94.79 o 
  10   3  10      351.84      367.21     93.55 o 
  11   3  10     1237.31     1121.27     97.54 o 
  12   3  10     9502.35     9336.69    124.33 o 
  13   3  10     1395.90     1378.03    100.42 o 
  14   3  10     1980.61     2106.40    105.92 o 
  15   3  10      897.91      939.52    105.09 o 
  16   3  10      345.30      388.78     96.30 o 
  17   3  10       91.55      110.59     96.71 o 
  18   3  10     4549.09     4664.63    126.25 o 
  19   3  10     1307.30     1578.19    118.69 o 
  20   3  10      413.90      435.48    129.96 o 
 -24   4  10       11.24       81.19    102.07 o 
 -23   4  10     1770.90     1689.74     97.81 o 
 -22   4  10     5047.27     5288.60    113.61 o 
 -21   4  10      939.53      943.23    105.23 o 
 -20   4  10     2087.78     2104.34     91.49 o 
 -19   4  10      422.26      431.91     84.07 o 
 -18   4  10     4420.57     4529.04     94.24 o 
 -17   4  10       48.04       77.48     89.43 o 
 -16   4  10     8783.83     9037.89    107.98 o 
 -15   4  10       87.85      153.31     85.86 o 
 -14   4  10       77.14       94.52     72.67 o 
 -13   4  10     5169.63     5311.54    102.07 o 
 -12   4  10    20844.65    21554.17    136.96 o 
 -11   4  10        0.59       -7.01     69.79 o 
 -10   4  10    10340.27    10449.72    110.73 o 
  -9   4  10     1453.53     1373.36     83.94 o 
  -8   4  10      310.16      267.34     77.76 o 
  -7   4  10      644.30      637.57     81.05 o 
  -6   4  10    21162.29    21490.29    153.04 o 
  -5   4  10      283.97      248.38     76.52 o 
  -4   4  10     5397.15     5586.98    101.93 o 
  -3   4  10     9192.48     9590.56    119.93 o 
  -2   4  10     6413.93     6518.40    111.00 o 
  -1   4  10      573.24      510.36     92.59 o 
   0   4  10    11199.55    10986.72    137.10 o 
   1   4  10       77.17      111.14     66.77 o 
   2   4  10     1264.00     1088.99     65.25 o 
   3   4  10     9741.32     9536.98     99.05 o 
   4   4  10     7115.15     6842.47    100.56 o 
   5   4  10      244.42      246.59     74.32 o 
   6   4  10    13695.75    12844.47    149.60 o 
   7   4  10      377.32      351.41     98.09 o 
   8   4  10       35.09      120.48     95.61 o 
   9   4  10     2394.91     2245.01     95.34 o 
  10   4  10    16851.73    16031.62    147.54 o 
  11   4  10      739.27      733.87     94.65 o 
  12   4  10     2158.63     1939.90    104.27 o 
  13   4  10     3902.46     3993.41    108.39 o 
  14   4  10     1859.43     1915.86    102.48 o 
  15   4  10     1040.69     1093.11    102.90 o 
  16   4  10     3512.63     3692.83    116.63 o 
  17   4  10       69.79       70.61    108.80 o 
  18   4  10      236.59      222.96    111.00 o 
  19   4  10      704.71      787.86    113.06 o 
 -23   5  10     1206.35     1220.73    113.61 o 
 -22   5  10      222.46      231.21    105.92 o 
 -21   5  10       60.47       64.98     95.48 o 
 -20   5  10     6743.89     6938.36    118.56 o 
 -19   5  10      279.94      309.51     97.68 o 
 -18   5  10     3095.08     3154.45     95.89 o 
 -17   5  10     2976.70     2905.11     97.68 o 
 -16   5  10     3411.98     3409.28     94.65 o 
 -15   5  10     3324.16     3449.40     97.54 o 
 -14   5  10     8296.69     8968.65    108.80 o 
 -13   5  10      121.16       86.96     76.11 o 
 -12   5  10     2004.44     2101.32     86.41 o 
 -11   5  10     4471.48     4655.57     99.19 o 
 -10   5  10     7498.16     7745.31    106.19 o 
  -9   5  10     3034.53     3126.42     90.67 o 
  -8   5  10    10393.08    10151.47    116.08 o 
  -7   5  10    23487.23    24174.77    151.94 o 
  -6   5  10     6169.29     6943.72     99.87 o 
  -5   5  10     1479.56     1787.96     89.84 o 
  -4   5  10    23503.53    24274.78    157.85 o 
  -3   5  10      650.46      809.97     83.53 o 
  -2   5  10     9215.40     9106.03    109.90 o 
  -1   5  10     4731.08     4975.93    101.11 o 
   0   5  10      244.47      300.99     67.45 o 
   1   5  10      785.34      916.58     68.55 o 
   2   5  10    14861.31    15624.29    116.91 o 
   3   5  10       69.26       69.38     68.55 o 
   4   5  10     5580.70     5491.92     95.06 o 
   5   5  10     7829.86     7571.12     91.49 o 
   6   5  10     3611.42     3410.38     77.07 o 
   7   5  10     1847.64     1883.30    108.39 o 
   8   5  10     9603.61     9393.01    122.27 o 
   9   5  10     5365.07     5225.13    113.47 o 
  10   5  10       76.00       84.21     94.52 o 
  11   5  10     4294.98     4093.42    104.54 o 
  12   5  10     4426.66     4454.31    106.60 o 
  13   5  10        0.51       59.76     84.35 o 
  14   5  10     3867.85     4016.35    116.08 o 
  15   5  10     1804.08     1926.30     96.99 o 
  16   5  10      619.60      649.79     93.28 o 
  17   5  10      283.31      296.60    115.67 o 
  18   5  10     2855.53     3009.93    121.58 o 
  19   5  10      845.52      941.72    136.69 o 
 -23   6  10      341.48      428.34    102.76 o 
 -22   6  10     2501.49     2485.29    103.99 o 
 -21   6  10      930.54     1031.84    104.96 o 
 -20   6  10     2309.89     2485.01    109.90 o 
 -19   6  10     1287.47     1323.35    105.51 o 
 -18   6  10     2356.01     2456.03     93.14 o 
 -17   6  10     2140.04     2139.10     90.53 o 
 -16   6  10     4891.17     4885.81    105.09 o 
 -15   6  10      118.11      145.21     84.62 o 
 -14   6  10      302.13      313.91     78.17 o 
 -13   6  10     5928.24     6185.40     99.60 o 
 -12   6  10     6273.00     6220.84    103.58 o 
 -11   6  10       41.44       48.49     83.25 o 
 -10   6  10     4160.39     4340.70     97.40 o 
  -9   6  10     7909.06     7835.29    108.80 o 
  -8   6  10      129.06      222.28     83.94 o 
  -7   6  10     2617.51     2534.06     91.77 o 
  -6   6  10     8650.69     9161.67    119.52 o 
  -5   6  10     3376.04     3804.24     96.03 o 
  -4   6  10     3045.09     3177.39    100.01 o 
  -3   6  10     5174.95     5332.97    105.09 o 
  -2   6  10     3366.94     3308.17    103.72 o 
  -1   6  10     1513.19     1654.02     80.78 o 
   0   6  10    19807.49    19874.05    133.67 o 
   1   6  10      479.03      480.27     64.98 o 
   2   6  10      485.77      601.02     78.58 o 
   3   6  10     6606.06     6496.56     92.73 o 
   4   6  10     9195.55     9525.72    107.29 o 
   5   6  10     1256.97     1320.06     84.62 o 
   6   6  10     4029.90     3763.30     89.57 o 
   7   6  10     2019.90     1936.60     91.63 o 
   8   6  10       37.95       47.40     69.10 o 
  10   6  10    12919.09    12903.13    141.91 o 
  11   6  10      422.43      382.73    109.76 o 
  12   6  10      523.16      602.26     95.34 o 
  13   6  10     2230.61     2178.52    121.58 o 
  14   6  10     1307.96     1456.75     95.89 o 
  15   6  10        7.47       26.93    113.47 o 
  16   6  10     4966.60     5083.22    130.10 o 
  17   6  10      203.98      199.61    131.33 o 
  18   6  10       85.29      131.33    130.78 o 
 -22   7  10      449.84      525.47    112.37 o 
 -21   7  10     1324.43     1313.19    106.19 o 
 -20   7  10     1501.85     1505.93    111.41 o 
 -19   7  10      286.78      261.70     93.69 o 
 -18   7  10     4399.82     4452.94    102.21 o 
 -17   7  10     1675.34     1768.04     92.59 o 
 -16   7  10      994.52     1049.42     96.30 o 
 -15   7  10     3961.88     4169.12     96.16 o 
 -14   7  10     5353.10     5514.17    106.47 o 
 -13   7  10       16.18       25.69     88.20 o 
 -12   7  10     3138.36     3191.82     97.54 o 
 -11   7  10     4907.41     5088.72     97.81 o 
 -10   7  10     1269.55     1298.35     83.11 o 
  -9   7  10     1853.56     1840.85     98.91 o 
  -8   7  10     3961.47     3953.43    102.07 o 
  -7   7  10     8715.32     9158.51    114.30 o 
  -6   7  10     2370.41     2515.10     90.26 o 
  -5   7  10     3768.38     4041.36    102.07 o 
  -4   7  10    16428.97    16865.63    141.64 o 
  -3   7  10       91.41       82.98     83.53 o 
  -2   7  10     5684.34     5954.19    108.80 o 
  -1   7  10     7997.92     8037.51    128.45 o 
   0   7  10      373.16      371.47     66.49 o 
   1   7  10     3033.02     3088.37     83.53 o 
   2   7  10    14181.35    13641.94    113.89 o 
   3   7  10     1167.45     1235.57     86.96 o 
   4   7  10       80.88      106.33     68.14 o 
   5   7  10     5676.19     5501.26    101.25 o 
   6   7  10     7163.30     7136.73     95.61 o 
   7   7  10      167.48      148.64     74.32 o 
   8   7  10     2278.30     2268.64     89.30 o 
   9   7  10     2587.68     2616.21     97.13 o 
  10   7  10        4.41      -16.90     81.33 o 
  11   7  10     1753.94     1889.89     91.63 o 
  12   7  10     1063.86     1056.43    125.84 o 
  13   7  10      174.71      173.23    111.28 o 
  14   7  10     1200.34     1213.73    118.01 o 
  15   7  10     1672.13     1839.75    130.51 o 
  16   7  10      452.04      441.94    122.40 o 
  17   7  10      171.25      221.18    124.60 o 
 -21   8  10      228.37      179.83    106.19 o 
 -20   8  10     2475.95     2364.12    120.20 o 
 -19   8  10     1991.62     1960.37    108.12 o 
 -18   8  10     1443.75     1416.08    102.90 o 
 -17   8  10      583.60      587.01    101.93 o 
 -16   8  10     3013.34     3089.20    107.57 o 
 -15   8  10     2030.00     2057.63     96.58 o 
 -14   8  10      110.21      115.81     83.80 o 
 -13   8  10     4587.25     4708.87    106.60 o 
 -12   8  10     4668.07     4544.43     99.46 o 
 -11   8  10       34.36       70.34     87.78 o 
 -10   8  10     5626.59     5516.78     99.32 o 
  -9   8  10     6744.89     6358.49    107.70 o 
  -8   8  10      179.13      236.29     86.27 o 
  -7   8  10     2847.06     3081.78     96.44 o 
  -6   8  10     7665.34     7874.31    114.44 o 
  -5   8  10     6249.65     6444.49    106.60 o 
  -4   8  10     2012.29     2137.17     94.52 o 
  -3   8  10     6962.59     7221.49    121.17 o 
  -2   8  10      664.42      801.46     98.22 o 
  -1   8  10      199.56      247.69     92.32 o 
   0   8  10    11692.75    12174.21    119.11 o 
   1   8  10     1567.87     1458.81     82.29 o 
   2   8  10      303.94      319.40     71.30 o 
   3   8  10     6682.49     6563.87    104.13 o 
   4   8  10     5485.68     5233.51    101.38 o 
   5   8  10      106.37      136.28     86.27 o 
   6   8  10     2376.38     2325.24     94.24 o 
   7   8  10     4153.91     4074.33    100.97 o 
   8   8  10       17.40       55.78     80.23 o 
   9   8  10     2653.22     2598.21     93.14 o 
  10   8  10     3105.01     3232.07     96.16 o 
  11   8  10     1158.49     1236.39     94.38 o 
  12   8  10      227.12      245.77    100.29 o 
  13   8  10     3757.39     4122.00    114.16 o 
  14   8  10       48.12       84.90     97.95 o 
  15   8  10       38.13       58.93    110.45 o 
  16   8  10     3136.35     3178.49    139.71 o 
  17   8  10     1770.37     1805.41    127.62 o 
 -20   9  10     1789.08     1739.60    125.29 o 
 -19   9  10      108.17      166.50    108.67 o 
 -18   9  10      753.02      780.85    113.61 o 
 -17   9  10     3044.88     2978.88    115.26 o 
 -16   9  10      898.14      882.65     98.36 o 
 -15   9  10     1144.58     1217.16     90.81 o 
 -14   9  10     3313.02     3450.77    108.80 o 
 -13   9  10      632.52      643.89     92.59 o 
 -12   9  10      184.59      199.47     94.38 o 
 -11   9  10     5759.23     5507.44    109.90 o 
 -10   9  10     2956.04     2856.89    100.15 o 
  -9   9  10     1473.03     1398.50     93.55 o 
  -8   9  10     2196.28     2033.45    102.76 o 
  -7   9  10     4319.04     4410.90    107.15 o 
  -6   9  10     5502.71     5573.25    110.45 o 
  -5   9  10     5349.35     5654.85    107.43 o 
  -4   9  10     7511.38     7838.32    121.85 o 
  -3   9  10       75.93      106.74     95.20 o 
  -2   9  10     3326.84     3600.92    113.20 o 
  -1   9  10     4630.15     4988.84    122.13 o 
   0   9  10      322.95      319.81     91.22 o 
   1   9  10     3350.56     3354.61     87.23 o 
   2   9  10    11448.69    11568.51    118.42 o 
   3   9  10     1643.92     1768.87     85.17 o 
   4   9  10      182.68      250.44     81.33 o 
   5   9  10     7212.58     7301.17    102.35 o 
   6   9  10     1301.32     1209.74     86.41 o 
   7   9  10      751.92      752.55     85.04 o 
   8   9  10     1004.20      985.68     81.19 o 
   9   9  10     3294.08     3313.53    105.78 o 
  10   9  10       96.81      186.01     81.74 o 
  11   9  10     3351.64     3352.27    100.97 o 
  12   9  10      850.92      883.61    108.53 o 
  13   9  10       98.48      185.73    110.04 o 
  14   9  10     1106.50     1148.20    105.37 o 
  15   9  10     2315.11     2488.03    124.05 o 
 -19  10  10     3641.43     3444.32    129.68 o 
 -18  10  10      561.77      594.84    113.20 o 
 -17  10  10      542.47      525.33    107.70 o 
 -16  10  10     1179.04     1136.79    112.79 o 
 -15  10  10     2058.66     2197.21    114.71 o 
 -14  10  10      210.08      212.66     87.65 o 
 -13  10  10     4236.43     4245.91    106.33 o 
 -12  10  10      415.91      427.38     99.60 o 
 -11  10  10      115.34       96.85     96.85 o 
 -10  10  10      801.70      812.45     97.54 o 
  -9  10  10     6538.41     6368.52    119.11 o 
  -8  10  10       36.67       40.80     98.91 o 
  -7  10  10     3692.72     3823.20    107.02 o 
  -6  10  10      449.57      476.84     96.71 o 
  -5  10  10      637.56      637.70     94.24 o 
  -4  10  10     2033.67     2207.10    102.07 o 
  -3  10  10     9925.20    10538.05    137.65 o 
  -2  10  10      509.27      600.34    103.86 o 
  -1  10  10     2810.44     3012.81    111.00 o 
   0  10  10     2673.99     2875.85    118.42 o 
   1  10  10     2857.26     3071.34     99.74 o 
   2  10  10      437.57      474.50     90.26 o 
   3  10  10     3422.53     3483.06     93.28 o 
   4  10  10      600.83      560.36     94.79 o 
   5  10  10      104.90      117.46     82.98 o 
   6  10  10     1154.49     1138.58     98.91 o 
   7  10  10     6845.62     6743.01    106.06 o 
   8  10  10      214.61      187.11     98.91 o 
   9  10  10     1494.01     1592.61    103.31 o 
  10  10  10     1505.60     1572.42     97.26 o 
  11  10  10     1473.19     1470.48    111.14 o 
  12  10  10       89.79      145.07    101.52 o 
  13  10  10     2839.75     2956.35    111.28 o 
  14  10  10       64.71       65.80    106.47 o 
 -17  11  10     2124.13     1905.01    130.51 o 
 -16  11  10       69.31       84.76    112.92 o 
 -15  11  10     1966.16     1883.03    113.47 o 
 -14  11  10      845.66      835.39    112.51 o 
 -13  11  10      805.13      755.02    107.70 o 
 -12  11  10      152.87      217.19    109.90 o 
 -11  11  10     5168.19     4849.96    117.05 o 
 -10  11  10      565.08      586.74    112.37 o 
  -9  11  10       13.63        9.75     90.67 o 
  -8  11  10      113.41       62.23    107.70 o 
  -7  11  10     3388.43     3608.89    106.06 o 
  -6  11  10      706.16      801.32     97.68 o 
  -5  11  10     5988.71     6357.53    122.81 o 
  -4  11  10     1658.86     1923.14    110.86 o 
  -3  11  10        4.96       76.93    104.13 o 
  -2  11  10      216.07      327.09    108.80 o 
  -1  11  10     6970.23     7479.76    130.92 o 
   0  11  10      209.59      178.59    107.98 o 
   1  11  10     3040.35     2965.14    102.07 o 
   2  11  10     2229.53     2304.91    102.07 o 
   3  11  10     1406.63     1328.85     98.91 o 
   4  11  10        9.67       42.59     86.41 o 
   5  11  10     5566.99     5817.91     98.36 o 
   6  11  10      616.90      656.11    101.93 o 
   7  11  10       44.83      -26.10    100.70 o 
   8  11  10      636.61      660.23    105.64 o 
   9  11  10     3515.61     3433.60    115.67 o 
  10  11  10       19.04      -13.88     98.91 o 
  11  11  10     2004.72     1990.32    108.53 o 
  12  11  10      466.93      493.32    118.97 o 
 -15  12  10     1779.82     1558.68    126.25 o 
 -14  12  10       70.41       63.19    118.28 o 
 -13  12  10     3091.73     3143.05    125.01 o 
 -12  12  10      602.64      502.25    114.71 o 
 -11  12  10       21.99       27.20    108.39 o 
 -10  12  10      142.53      222.00    111.69 o 
  -9  12  10     3881.27     3801.36    133.67 o 
  -8  12  10       13.17        6.73    108.80 o 
  -7  12  10     1954.40     2024.52    113.89 o 
  -6  12  10      318.99      347.56    107.84 o 
  -5  12  10     1229.91     1375.28    113.61 o 
  -4  12  10      876.14      924.96    113.61 o 
  -3  12  10     6718.72     7149.92    136.42 o 
  -2  12  10      117.15      184.09    115.53 o 
  -1  12  10     1468.73     1490.68    125.15 o 
   0  12  10     2519.04     2564.69    115.40 o 
   1  12  10     5247.10     5362.37    106.33 o 
   2  12  10      142.51      135.32     99.74 o 
   3  12  10     3272.40     3218.74    100.29 o 
   4  12  10     1607.72     1656.22    108.12 o 
   5  12  10       34.62      -36.95     94.24 o 
   6  12  10     1061.36      982.79    111.41 o 
   7  12  10     5068.61     4947.91    123.23 o 
   8  12  10       33.49       77.21    110.45 o 
   9  12  10      158.64      143.56    102.62 o 
  10  12  10      519.16      533.43    106.74 o 
 -12  13  10      204.61      242.33    121.17 o 
 -11  13  10     3714.39     3364.64    135.18 o 
 -10  13  10       89.82       95.34    122.27 o 
  -9  13  10      820.63      913.83    116.36 o 
  -8  13  10      243.49      301.82    113.20 o 
  -7  13  10     1039.64     1021.26    124.74 o 
  -6  13  10      142.09      189.31    115.95 o 
  -5  13  10     4562.34     4490.17    136.96 o 
  -4  13  10       10.40       77.76    120.34 o 
  -3  13  10        0.31       61.96    120.62 o 
  -2  13  10      366.47      384.11    127.49 o 
  -1  13  10     4133.03     4379.58    138.34 o 
   0  13  10      101.49      113.34    105.51 o 
   1  13  10     3051.75     3188.38    105.92 o 
   2  13  10      816.72      880.59    101.93 o 
   3  13  10     1510.45     1532.44    115.26 o 
   4  13  10      185.39      245.08    100.29 o 
   5  13  10     3998.10     4244.81    105.23 o 
   6  13  10        7.01       -2.47    115.67 o 
   7  13  10      131.38      156.61    118.01 o 
   8  13  10       87.69      108.67     97.54 o 
  -8  14  10       23.54       17.31    133.81 o 
  -7  14  10     2228.25     2086.07    139.57 o 
  -6  14  10        1.15       50.14    131.47 o 
  -5  14  10      790.83      753.51    132.84 o 
  -4  14  10        3.06       11.40    130.51 o 
  -3  14  10     4734.35     4707.91    153.72 o 
  -2  14  10      111.15      137.10    130.65 o 
  -1  14  10     1315.81     1175.81    139.71 o 
   0  14  10        7.25       72.95    118.42 o 
   1  14  10     5015.50     5243.27    123.09 o 
   2  14  10       98.79      135.32    105.23 o 
   3  14  10     3301.65     3296.22    130.92 o 
   4  14  10        0.85       29.12    109.49 o 
 -25   0  11     4441.31     4588.25    108.12 o 
 -23   0  11     4002.35     3962.09     97.40 o 
 -21   0  11     2255.68     2383.77    104.41 o 
 -19   0  11     9894.91     9985.93    103.31 o 
 -17   0  11     1161.38     1084.87     90.53 o 
 -15   0  11    11668.40    11805.76    115.67 o 
 -13   0  11    14720.91    15353.80    112.10 o 
 -11   0  11     1079.61     1031.43     80.09 o 
  -9   0  11    46729.97    48208.73    187.66 o 
  -7   0  11    29296.83    31879.29    171.58 o 
  -5   0  11    11877.92    13364.99    131.33 o 
  -3   0  11    82572.17    94869.92    308.55 o 
  -1   0  11     3839.71     4475.47    104.13 o 
   1   0  11     4339.94     3605.87     99.74 o 
   3   0  11     3854.26     3154.86     93.42 o 
   5   0  11     1424.24     1530.65     95.48 o 
   7   0  11    14406.59    14370.04    140.81 o 
   9   0  11     5676.26     5555.80    104.27 o 
  11   0  11     3336.78     3274.79     97.95 o 
  13   0  11    14948.35    15162.98    129.96 o 
  15   0  11        8.51        9.62     94.38 o 
  17   0  11     4153.14     4378.62    116.63 o 
  19   0  11     1991.16     2074.80    122.81 o 
 -25   1  11      752.90      676.03     97.95 o 
 -24   1  11       86.56      137.10    100.42 o 
 -23   1  11     4564.33     4794.46    107.29 o 
 -22   1  11       61.16       84.90    102.48 o 
 -21   1  11     4809.41     4772.61    100.97 o 
 -20   1  11      164.83      184.50     78.85 o 
 -19   1  11       25.69       80.23     82.56 o 
 -18   1  11       18.89       82.84     73.77 o 
 -17   1  11     5704.96     5651.00     95.34 o 
 -16   1  11      518.34      477.80     76.52 o 
 -15   1  11     7433.74     7859.06    107.84 o 
 -14   1  11     1906.00     1939.21     81.33 o 
 -13   1  11     7117.79     7390.19     95.61 o 
 -12   1  11       38.50       50.28     69.79 o 
 -11   1  11    10314.67    10271.13    104.54 o 
 -10   1  11      112.80      132.84     68.69 o 
  -9   1  11    15868.07    15835.17    122.54 o 
  -8   1  11     3896.16     4049.74     89.98 o 
  -7   1  11    31391.53    33951.07    175.43 o 
  -6   1  11     1047.39     1359.89     71.57 o 
  -5   1  11    32869.54    36569.75    191.37 o 
  -4   1  11    11330.40    13631.09    130.65 o 
  -3   1  11        6.50       28.57     78.85 o 
  -2   1  11     5035.82     5577.92    107.29 o 
  -1   1  11    20812.61    21447.15    171.31 o 
   0   1  11     1655.16     1868.88     96.71 o 
   1   1  11     5675.13     5503.87    114.30 o 
   2   1  11     2032.54     1939.76     95.34 o 
   3   1  11     6025.99     5710.21    110.31 o 
   4   1  11       31.27       40.66     78.99 o 
   5   1  11    11133.50    10198.04    124.46 o 
   6   1  11        3.52       -0.27     76.93 o 
   7   1  11     3334.52     2990.56     96.85 o 
   8   1  11      313.92      311.85     85.04 o 
   9   1  11     5484.19     5374.60    105.64 o 
  10   1  11       13.69       40.94     84.07 o 
  11   1  11    22180.64    21142.86    150.70 o 
  12   1  11       75.96       92.73     88.75 o 
  13   1  11       43.38      105.78     88.47 o 
  14   1  11      162.91      192.88     92.32 o 
  15   1  11     6860.53     7174.24    118.69 o 
  16   1  11       62.01       64.84     98.22 o 
  17   1  11     1989.46     2250.92    109.49 o 
  18   1  11       58.75       76.11    108.67 o 
  19   1  11     2172.19     2247.49    113.89 o 
  20   1  11       59.05       16.21    120.89 o 
 -25   2  11     2305.45     2128.66    124.19 o 
 -24   2  11        8.80      -24.45    101.25 o 
 -23   2  11     1795.44     1803.07    101.11 o 
 -22   2  11      325.58      354.98     97.68 o 
 -21   2  11     1471.35     1375.69     96.85 o 
 -20   2  11       24.08       36.95     83.66 o 
 -19   2  11     7258.59     7524.96    104.13 o 
 -18   2  11        5.26       32.97     79.13 o 
 -16   2  11      737.30      758.18     77.62 o 
 -15   2  11     1655.05     1766.39     84.62 o 
 -14   2  11      502.53      532.34     79.13 o 
 -13   2  11    21630.14    22096.95    132.02 o 
 -12   2  11     1135.06     1180.34     85.45 o 
 -11   2  11      799.59      742.66     76.52 o 
 -10   2  11      515.40      498.54     69.79 o 
  -9   2  11    24764.67    25871.52    146.17 o 
  -8   2  11      270.38      409.52     68.96 o 
  -7   2  11    24603.13    26402.75    158.40 o 
  -6   2  11      211.70      278.33     73.36 o 
  -5   2  11     6542.42     7189.35    109.49 o 
  -4   2  11      282.77      361.99     76.24 o 
  -3   2  11    75086.25    82025.17    284.37 o 
  -2   2  11     4019.83     4605.70    103.72 o 
  -1   2  11     4128.31     5010.00    101.93 o 
   0   2  11     2584.91     2688.19     93.00 o 
   1   2  11    11029.32    11313.54    135.87 o 
   2   2  11      404.75      470.38     90.81 o 
   3   2  11     8324.99     7503.12    123.09 o 
   4   2  11      832.29      950.24     88.88 o 
   5   2  11      303.11      317.20     79.82 o 
   6   2  11      564.77      596.22     87.51 o 
   7   2  11    14090.76    13289.16    131.33 o 
   8   2  11      328.14      347.43     82.29 o 
   9   2  11     4174.04     4029.54     99.32 o 
  10   2  11       84.00      160.46     89.43 o 
  11   2  11     1978.00     1826.43     86.82 o 
  12   2  11      233.16      215.54     92.59 o 
  13   2  11    10154.15     9916.97    121.99 o 
  14   2  11     1651.68     1592.47    101.11 o 
  15   2  11       82.79      141.91     95.75 o 
  16   2  11      106.62      116.08    102.90 o 
  17   2  11     3094.67     3219.70    118.42 o 
  18   2  11        0.13        5.22    108.39 o 
  19   2  11     1116.86     1053.27    109.76 o 
  20   2  11       97.57      117.18    114.16 o 
 -24   3  11     1857.15     1999.38    113.06 o 
 -23   3  11     3156.73     3260.23    111.41 o 
 -22   3  11      135.69      165.81    105.92 o 
 -21   3  11     5477.92     5464.31    115.12 o 
 -20   3  11     1246.40     1222.52    102.07 o 
 -19   3  11        0.98       48.08     87.37 o 
 -18   3  11       38.96      120.48     84.62 o 
 -17   3  11     8749.13     8789.52    102.07 o 
 -16   3  11      910.99      897.62     82.98 o 
 -15   3  11     8836.80     8693.21    105.23 o 
 -14   3  11      554.42      630.56     82.43 o 
 -13   3  11     3505.42     3525.78     84.07 o 
 -12   3  11       45.53       59.21     73.77 o 
 -11   3  11     9829.10    10182.24    107.84 o 
 -10   3  11      839.04      994.06     72.67 o 
  -9   3  11     7315.88     7271.77    103.86 o 
  -8   3  11     3107.07     2863.21     89.57 o 
  -7   3  11    16881.83    17411.43    134.90 o 
  -6   3  11      562.12      532.75     78.99 o 
  -5   3  11    19682.80    20298.27    143.56 o 
  -4   3  11      666.03      459.53     70.06 o 
  -3   3  11     2765.74     3329.74     91.49 o 
  -2   3  11      696.91      722.05     90.94 o 
  -1   3  11    26296.85    26687.54    184.63 o 
   0   3  11     4243.62     4776.05    102.62 o 
   1   3  11     3170.29     3211.60     94.93 o 
   2   3  11     1269.32     1269.91     81.33 o 
   3   3  11     2260.87     2123.30    102.07 o 
   4   3  11        6.77       34.21     83.25 o 
   5   3  11    12153.80    11999.05    136.42 o 
   6   3  11      180.01      225.44     94.10 o 
   7   3  11      898.18      756.67     94.79 o 
   8   3  11     2483.68     2331.56    103.86 o 
   9   3  11    12049.29    11554.78    123.09 o 
  10   3  11        6.71        8.11     89.84 o 
  11   3  11     9763.19     9543.99    121.03 o 
  12   3  11     5486.98     5333.80    110.86 o 
  13   3  11       40.79       96.71     98.77 o 
  14   3  11     1094.49     1169.49    104.13 o 
  15   3  11     4657.34     4968.51    117.46 o 
  16   3  11      212.54      254.70    107.29 o 
  17   3  11     1163.69     1191.47    115.95 o 
  18   3  11     1395.19     1385.58    120.34 o 
  19   3  11     2953.84     3036.85    127.62 o 
 -24   4  11        0.56       29.26     96.58 o 
 -23   4  11     2604.19     2639.15    105.64 o 
 -22   4  11     1765.54     1770.38    113.34 o 
 -21   4  11     1048.11     1056.84     98.22 o 
 -20   4  11      139.78       93.97     92.73 o 
 -19   4  11     6487.90     6599.73    112.51 o 
 -18   4  11      795.52      833.33     84.07 o 
 -17   4  11       90.22       67.04     83.11 o 
 -16   4  11      224.11      252.91     76.66 o 
 -15   4  11     6010.21     6286.92    102.62 o 
 -14   4  11      170.13      200.98     75.83 o 
 -13   4  11    13750.98    14531.74    118.28 o 
 -12   4  11     1039.98     1119.07     76.79 o 
 -11   4  11     1428.80     1511.15     78.17 o 
 -10   4  11     3438.94     3486.76     87.51 o 
  -9   4  11    15229.97    15917.18    125.84 o 
  -8   4  11        5.86       15.80     70.89 o 
  -7   4  11    11004.93    12183.96    124.05 o 
  -6   4  11     8903.03     9514.45    111.41 o 
  -5   4  11     6762.01     7024.22     99.32 o 
  -4   4  11      136.13       93.83     70.06 o 
  -3   4  11    33129.55    34501.67    182.44 o 
  -2   4  11    12408.26    13042.16    122.81 o 
  -1   4  11      325.09      436.45     75.01 o 
   0   4  11      359.88      340.69     88.33 o 
   1   4  11    11838.74    11561.92    108.39 o 
   2   4  11       15.52        0.27     68.41 o 
   3   4  11    11734.94    11206.11    112.10 o 
   4   4  11      924.06      746.64     70.89 o 
   5   4  11      127.17      161.42    103.17 o 
   6   4  11     9140.50     8982.39    139.03 o 
   7   4  11    10954.19    10800.16    139.16 o 
   8   4  11     1625.27     1618.85    104.68 o 
   9   4  11     4653.50     4382.74    107.57 o 
  10   4  11     1284.24     1276.23    102.07 o 
  11   4  11     2854.36     2746.71    102.35 o 
  12   4  11     4236.03     4184.64    116.91 o 
  13   4  11     8246.61     8315.98    123.50 o 
  14   4  11     2394.91     2390.36    106.60 o 
  15   4  11      618.07      717.11    106.74 o 
  16   4  11      666.89      744.58    111.96 o 
  17   4  11     3729.70     3678.82    127.07 o 
  18   4  11        1.58      -21.84    109.49 o 
  19   4  11     1619.13     1802.80    120.62 o 
 -23   5  11     1469.91     1529.97    120.07 o 
 -22   5  11      289.25      316.10    105.23 o 
 -21   5  11     5562.45     5704.72    114.98 o 
 -20   5  11     1491.19     1649.21     96.03 o 
 -19   5  11       56.71       72.95     92.18 o 
 -18   5  11      286.45      355.12     94.24 o 
 -17   5  11     8286.43     8486.32    106.47 o 
 -16   5  11       59.63       58.93     79.82 o 
 -15   5  11     3263.68     3335.51     88.20 o 
 -14   5  11     5771.93     6045.69    103.86 o 
 -13   5  11     5304.56     5493.57     97.26 o 
 -12   5  11     1793.04     1989.63     90.12 o 
 -11   5  11    16058.91    16178.20    128.58 o 
 -10   5  11       24.27       70.34     82.56 o 
  -9   5  11       21.40       44.65     75.28 o 
  -8   5  11    15654.72    16023.51    128.45 o 
  -7   5  11     8660.61     8577.41    113.06 o 
  -6   5  11        2.32       18.13     77.76 o 
  -5   5  11     8539.29     9103.42    115.95 o 
  -4   5  11     8622.52     9081.99    112.79 o 
  -3   5  11       92.92       76.11     74.32 o 
  -2   5  11     4051.86     4546.77     97.26 o 
  -1   5  11    14706.62    14948.54    149.74 o 
   0   5  11       10.33       22.67     74.60 o 
   1   5  11     6802.54     7045.24     95.48 o 
   2   5  11     3321.47     3193.88     80.64 o 
   3   5  11     4651.48     4322.43     90.94 o 
   4   5  11      417.79      316.10     72.67 o 
   5   5  11     8267.03     8003.86    104.96 o 
   6   5  11      198.88      167.05     83.66 o 
   7   5  11     8518.14     7825.40    101.80 o 
   8   5  11     4894.59     4815.75    115.67 o 
   9   5  11     7226.14     7079.58    112.51 o 
  10   5  11      833.33      767.80     84.90 o 
  11   5  11     8317.65     8006.19    117.87 o 
  12   5  11     2941.21     2913.90    111.41 o 
  13   5  11       49.98       58.52    102.07 o 
  14   5  11      402.61      368.58     96.85 o 
  15   5  11     5929.90     6196.94    125.29 o 
  16   5  11      101.12      104.13    110.59 o 
  17   5  11      526.06      648.42    120.62 o 
  18   5  11     1073.95     1096.54    116.50 o 
 -23   6  11     1228.63     1114.95    111.14 o 
 -22   6  11     1191.95     1258.92    105.23 o 
 -21   6  11      134.32      194.25     97.81 o 
 -20   6  11       14.62       52.62     98.91 o 
 -19   6  11     6827.19     6987.54    120.34 o 
 -18   6  11      568.80      677.68     92.73 o 
 -17   6  11      385.63      445.79     95.20 o 
 -16   6  11     3615.22     3637.74     94.10 o 
 -15   6  11     4516.70     4677.41     98.36 o 
 -14   6  11      788.64      865.47     80.64 o 
 -13   6  11     5240.70     5432.16    101.93 o 
 -12   6  11     1598.00     1628.74     85.31 o 
 -11   6  11       63.30       23.77     84.07 o 
 -10   6  11     8065.57     8192.75    110.04 o 
  -9   6  11     2835.68     2880.93     91.22 o 
  -8   6  11     1529.09     1397.67     82.15 o 
  -7   6  11    14032.29    14239.26    124.05 o 
  -6   6  11     8586.32     8790.20    113.61 o 
  -5   6  11     2054.02     2143.22     93.28 o 
  -4   6  11     1339.14     1411.14     92.32 o 
  -3   6  11    13235.63    14063.69    135.45 o 
  -2   6  11     8875.05     8753.93    113.89 o 
  -1   6  11     3528.89     3759.87     96.71 o 
   0   6  11     1294.93     1372.40     75.01 o 
   1   6  11    10603.50    10414.55    104.13 o 
   2   6  11      144.02       69.65     63.88 o 
   3   6  11     7891.77     7776.36     91.49 o 
   4   6  11     3144.22     3053.89     85.45 o 
   5   6  11      131.56      209.23     74.18 o 
   6   6  11     1924.81     1852.25     90.67 o 
   7   6  11     8187.70     7966.35     95.61 o 
   8   6  11      909.49      861.35     72.67 o 
   9   6  11      223.19      108.12     62.37 o 
  10   6  11      525.42      297.97     84.62 o 
  11   6  11     1620.88     1589.73    135.18 o 
  12   6  11     2820.61     2835.87    115.67 o 
  13   6  11     1524.70     1448.78    103.99 o 
  14   6  11     1647.03     1750.46    116.63 o 
  15   6  11      245.80      267.06    104.13 o 
  16   6  11       79.46      127.49    100.01 o 
  17   6  11     3403.92     3438.27    123.91 o 
  18   6  11        4.55       69.79    133.12 o 
 -22   7  11       10.65       22.94    110.73 o 
 -21   7  11     3182.26     3125.05    115.81 o 
 -20   7  11      967.83      910.12    110.86 o 
 -19   7  11       28.64       35.03     91.91 o 
 -18   7  11     1751.45     1875.47     96.58 o 
 -17   7  11     4258.69     4339.46    109.35 o 
 -16   7  11       47.77       74.32     94.79 o 
 -15   7  11     3426.78     3577.57    101.93 o 
 -14   7  11     2859.79     2923.11    100.01 o 
 -13   7  11     1387.80     1353.44     83.11 o 
 -12   7  11      830.00      850.50     89.30 o 
 -11   7  11    11127.24    10845.77    115.26 o 
 -10   7  11       43.41       47.12     84.62 o 
  -9   7  11      469.09      491.12     88.88 o 
  -8   7  11    13244.50    12619.58    128.31 o 
  -7   7  11     3666.88     3678.27     99.46 o 
  -6   7  11      986.03     1065.91     81.33 o 
  -5   7  11     7507.00     7428.11    111.14 o 
  -4   7  11    10107.57    10434.19    124.74 o 
  -3   7  11       36.07        9.62     91.49 o 
  -2   7  11     2392.23     2570.46     93.14 o 
  -1   7  11     8736.59     8812.18    119.79 o 
   0   7  11     1843.81     1826.98     78.44 o 
   1   7  11     3823.83     3874.99     92.73 o 
   2   7  11    12643.99    12389.75    117.59 o 
   3   7  11     2838.23     2799.88     78.44 o 
   4   7  11       23.93       17.72     83.94 o 
   5   7  11     9002.57     8918.24    101.66 o 
   6   7  11     2707.74     2640.11     79.13 o 
   7   7  11       17.49       72.95     80.50 o 
   8   7  11     7435.59     7341.15    103.72 o 
   9   7  11     5015.69     4884.16     95.75 o 
  10   7  11        9.62       18.00     83.66 o 
  11   7  11     2695.00     2733.66     93.83 o 
  12   7  11     2640.69     2695.34     96.30 o 
  13   7  11       20.22       32.28     92.59 o 
  14   7  11     1388.60     1510.73    136.83 o 
  15   7  11     1906.41     2026.72    141.91 o 
  16   7  11       61.52       36.82    124.88 o 
  17   7  11       59.88        7.01    121.30 o 
 -21   8  11       51.21       77.34    118.69 o 
 -20   8  11      744.99      700.90    115.81 o 
 -19   8  11     1775.83     1748.40    113.06 o 
 -18   8  11      987.48      983.76    101.38 o 
 -17   8  11      776.51      811.07     92.18 o 
 -16   8  11     2341.70     2317.00    100.01 o 
 -15   8  11     2236.94     2380.88    102.76 o 
 -14   8  11     1512.32     1494.25     92.73 o 
 -13   8  11     2497.83     2386.92     94.38 o 
 -12   8  11     3327.17     3362.71    100.56 o 
 -11   8  11      932.17      949.82     90.12 o 
 -10   8  11     2060.19     2050.90     95.34 o 
  -9   8  11     3785.51     3797.65     97.54 o 
  -8   8  11        8.39       35.31     89.02 o 
  -7   8  11     6804.03     6883.55    113.34 o 
  -6   8  11     7527.82     8147.00    112.65 o 
  -5   8  11     1420.49     1533.81     93.69 o 
  -4   8  11     1821.59     1918.33     93.83 o 
  -3   8  11     3783.71     3998.77    105.51 o 
  -2   8  11     6151.32     6706.06    124.33 o 
  -1   8  11     5752.69     5920.81    118.56 o 
   0   8  11     2993.67     3058.56     86.27 o 
   1   8  11     9323.98     9277.48    110.31 o 
   2   8  11      114.26       83.25     86.00 o 
   3   8  11     5797.61     5740.02     88.33 o 
   4   8  11     3707.78     3575.37     83.25 o 
   5   8  11      306.97      335.75     72.12 o 
   6   8  11     4648.33     4378.20     93.14 o 
   7   8  11     3988.37     3878.29     86.55 o 
   8   8  11     1134.50     1086.51     96.16 o 
   9   8  11     1611.59     1626.41     99.74 o 
  10   8  11     4153.26     4330.40     97.13 o 
  11   8  11      748.29      844.73    100.42 o 
  12   8  11     2091.61     2090.88     99.32 o 
  13   8  11      642.81      690.32     98.91 o 
  14   8  11     1524.86     1568.43     98.36 o 
  15   8  11     1003.62     1170.04    116.77 o 
  16   8  11      838.83      975.24    104.13 o 
 -20   9  11     2067.22     2024.11    119.66 o 
 -19   9  11       43.49       56.32    107.15 o 
 -18   9  11     2560.54     2609.48    107.84 o 
 -17   9  11     3830.34     3874.30    112.79 o 
 -16   9  11      174.28      196.04     97.26 o 
 -15   9  11      503.17      550.47     94.79 o 
 -14   9  11     3641.44     3781.71    109.21 o 
 -13   9  11     1239.09     1224.58     92.18 o 
 -12   9  11      766.85      824.26     96.44 o 
 -11   9  11     7064.15     7230.97    119.38 o 
 -10   9  11     3034.71     3038.78     99.19 o 
  -9   9  11       56.25       26.93     82.56 o 
  -8   9  11     7663.56     7454.21    115.26 o 
  -7   9  11      625.23      659.96     84.62 o 
  -6   9  11       72.41       96.16     91.22 o 
  -5   9  11     5317.63     5434.50    113.89 o 
  -4   9  11     5058.03     5470.49    115.26 o 
  -3   9  11        0.16       16.49     94.93 o 
  -2   9  11     4550.96     4847.21    120.48 o 
  -1   9  11     2820.26     3119.01    100.83 o 
   0   9  11      217.50      195.08     76.24 o 
   1   9  11     2389.92     2481.17     84.90 o 
   2   9  11     3930.15     4028.72     92.73 o 
   3   9  11     2827.43     2815.40     88.75 o 
   4   9  11     2682.46     2693.00     88.75 o 
   5   9  11     4710.06     4615.59    104.41 o 
   6   9  11     1147.41     1227.74     87.10 o 
   7   9  11       33.08       51.10     77.62 o 
   8   9  11     6726.66     6657.84    105.92 o 
   9   9  11     2386.94     2384.18     89.98 o 
  10   9  11       29.88       11.26     91.77 o 
  11   9  11      514.43      635.92    107.84 o 
  12   9  11     2870.41     3063.64    115.40 o 
  13   9  11      100.94      114.16    100.01 o 
  14   9  11     2228.27     2494.08    109.21 o 
  15   9  11     1711.52     1898.82    102.62 o 
 -18  10  11     2144.08     1961.19    125.01 o 
 -17  10  11      145.65       85.86    113.47 o 
 -16  10  11     4465.89     4432.06    115.67 o 
 -15  10  11     1432.31     1359.76    110.59 o 
 -14  10  11        4.79       -0.27     97.26 o 
 -13  10  11      390.68      450.05    103.31 o 
 -12  10  11     3493.28     3442.94    109.49 o 
 -11  10  11       67.20       24.04     94.79 o 
 -10  10  11     2435.08     2455.89    107.98 o 
  -9  10  11     1261.04     1245.73    103.72 o 
  -8  10  11     1995.39     1974.38    106.88 o 
  -7  10  11      549.34      589.90     96.58 o 
  -6  10  11     8425.34     9053.55    123.09 o 
  -5  10  11      833.33      914.52     96.30 o 
  -4  10  11     3051.01     3190.72    106.60 o 
  -3  10  11      427.68      516.81     98.09 o 
  -2  10  11     4021.90     4347.29    121.99 o 
  -1  10  11     2468.61     2610.44    113.47 o 
   0  10  11     9835.24    10156.42    110.73 o 
   1  10  11     3662.50     3897.80    100.83 o 
   2  10  11      260.04      290.41     75.01 o 
   3  10  11     1371.11     1395.89     97.13 o 
   4  10  11     4719.76     4626.99     92.18 o 
   5  10  11      303.39      375.73     95.48 o 
   6  10  11     3988.90     4016.49     91.36 o 
   7  10  11     1384.38     1355.50    103.86 o 
   8  10  11      926.94     1050.93     92.04 o 
   9  10  11     1220.90     1178.28     97.13 o 
  10  10  11     4638.07     4681.67    108.94 o 
  11  10  11     1217.50     1333.11    114.02 o 
  12  10  11      463.68      547.31    114.85 o 
  13  10  11      311.47      369.54    118.28 o 
  14  10  11      251.59      171.17    123.23 o 
 -17  11  11      721.34      745.82    116.08 o 
 -16  11  11      113.66      116.08    116.08 o 
 -15  11  11      176.04      270.91    113.89 o 
 -14  11  11     4610.36     4436.45    123.64 o 
 -13  11  11      807.50      766.15    109.35 o 
 -12  11  11     3051.45     3056.23    118.69 o 
 -11  11  11     1503.36     1486.42    108.53 o 
 -10  11  11     3203.73     3250.34    121.58 o 
  -9  11  11      468.14      465.85     96.44 o 
  -8  11  11     1982.03     2121.51    104.13 o 
  -7  11  11       91.54       88.20     99.32 o 
  -6  11  11       19.71       69.24     95.89 o 
  -5  11  11     1270.08     1317.58    106.60 o 
  -4  11  11     5373.54     5659.11    127.35 o 
  -3  11  11       10.70       47.94    105.92 o 
  -2  11  11     3997.12     4100.98    119.66 o 
  -1  11  11     1077.78     1232.82    123.50 o 
   0  11  11       47.00       57.70     76.93 o 
   1  11  11      426.89      483.57     95.61 o 
   2  11  11     5897.33     6238.97    112.92 o 
   3  11  11      329.82      372.70     87.23 o 
   4  11  11     1085.99     1052.03    101.11 o 
   5  11  11     2315.59     2341.86    100.42 o 
   6  11  11     2140.34     2197.21     96.99 o 
   7  11  11       25.11       34.34     92.45 o 
   8  11  11     3488.04     3568.92     97.40 o 
   9  11  11      721.74      743.76     92.18 o 
  10  11  11      334.69      347.56    102.48 o 
  11  11  11      645.79      724.66    105.92 o 
  12  11  11     1305.78     1396.44    110.86 o 
 -15  12  11      333.58      281.49    122.95 o 
 -14  12  11      101.56      144.38    116.63 o 
 -13  12  11      795.44      793.21    117.87 o 
 -12  12  11     2415.94     2173.17    125.43 o 
 -11  12  11       83.19      137.24    110.18 o 
 -10  12  11     2954.32     2866.92    123.78 o 
  -9  12  11      478.73      451.70    104.96 o 
  -8  12  11      461.26      465.16    104.41 o 
  -7  12  11      639.21      742.80    105.23 o 
  -6  12  11     2958.42     3088.51    116.08 o 
  -5  12  11       12.26       53.44    112.65 o 
  -4  12  11      396.66      389.46    105.78 o 
  -3  12  11      305.84      295.36    117.87 o 
  -2  12  11      839.52      951.20    122.68 o 
  -1  12  11     1149.77     1265.24    109.21 o 
   0  12  11     8335.77     8398.82    124.05 o 
   1  12  11      680.62      713.81     92.59 o 
   2  12  11       70.86       82.98     90.94 o 
   3  12  11      607.86      681.80    105.23 o 
   4  12  11     4840.28     4963.29    117.32 o 
   5  12  11        2.73        1.65     88.20 o 
   6  12  11     2790.93     2863.21     98.09 o 
   7  12  11      901.90      993.24    113.47 o 
   8  12  11      954.61      936.22    104.68 o 
   9  12  11       99.52       72.40    115.67 o 
  10  12  11     3983.33     3923.90    118.42 o 
 -12  13  11      841.94      708.45    125.15 o 
 -11  13  11      664.15      641.55    127.07 o 
 -10  13  11     3099.54     2908.54    123.64 o 
  -9  13  11        0.46        9.62    113.06 o 
  -8  13  11     3438.50     3465.06    121.03 o 
  -7  13  11       26.09       44.37    122.95 o 
  -6  13  11      470.05      583.99    116.36 o 
  -5  13  11      305.21      368.58    119.38 o 
  -4  13  11     3803.69     3861.39    139.30 o 
  -3  13  11       31.35      108.39    125.15 o 
  -2  13  11     3174.74     3055.26    143.28 o 
  -1  13  11      100.81       81.05     97.81 o 
   0  13  11      697.99      778.10     99.87 o 
   1  13  11       66.28      115.95    109.35 o 
   2  13  11     5496.06     5528.19    126.94 o 
   3  13  11      128.51      222.14    100.97 o 
   4  13  11     2103.85     2239.52    118.97 o 
   5  13  11      880.39      863.96    118.83 o 
   6  13  11     3504.93     3423.16    107.15 o 
   7  13  11        5.94       21.16     97.68 o 
  -8  14  11      303.65      268.02    136.00 o 
  -7  14  11       51.08       83.11    133.94 o 
  -6  14  11     4842.54     4758.46    148.64 o 
  -5  14  11        3.54       53.44    132.02 o 
  -4  14  11      662.85      658.31    126.80 o 
  -3  14  11       92.21      132.29    137.93 o 
  -2  14  11      439.24      522.86    149.60 o 
  -1  14  11      102.40       26.65    102.21 o 
   0  14  11     4499.85     4085.45    130.78 o 
   1  14  11      230.28      282.45    119.52 o 
   2  14  11      137.33      120.07    121.58 o 
   3  14  11      139.63      176.80    109.35 o 
 -24   0  12      936.61      813.13     93.00 o 
 -22   0  12    11038.69    11329.20    111.96 o 
 -20   0  12     2912.75     2914.73     86.55 o 
 -18   0  12    12071.08    12413.79    120.89 o 
 -16   0  12     6609.52     6599.86    103.44 o 
 -14   0  12      265.86      421.20     85.17 o 
 -12   0  12    15446.05    15644.63    122.27 o 
 -10   0  12    14580.49    14687.79    114.85 o 
  -8   0  12     3360.52     3428.79     91.63 o 
  -6   0  12    72743.95    84168.39    310.33 o 
  -4   0  12    41814.43    50962.04    223.51 o 
  -2   0  12    29396.18    32871.42    192.88 o 
   0   0  12    37911.04    40634.73    212.38 o 
   2   0  12      261.46      308.27     90.12 o 
   4   0  12    14884.15    14691.37    146.44 o 
   6   0  12     2946.56     2710.17     90.67 o 
   8   0  12     3433.71     3204.59    105.51 o 
  10   0  12     8084.40     8174.89    114.71 o 
  12   0  12     7355.55     7045.51    112.10 o 
  14   0  12     6177.27     6052.00    113.61 o 
  16   0  12     3713.82     3919.36    118.01 o 
  18   0  12      251.09      227.22    111.69 o 
 -25   1  12      166.07      173.23    119.24 o 
 -23   1  12       62.03       57.84     96.16 o 
 -22   1  12      107.70       90.12    103.72 o 
 -21   1  12       22.04       84.90    100.29 o 
 -20   1  12     8224.41     8372.71    100.97 o 
 -19   1  12       73.33      108.53     83.94 o 
 -18   1  12     3995.88     3887.63     84.76 o 
 -17   1  12        1.01       46.57     79.40 o 
 -16   1  12      142.27      160.04     75.69 o 
 -15   1  12      732.55      779.61     80.78 o 
 -14   1  12    14865.54    15117.51    122.68 o 
 -13   1  12      683.03      736.48     66.77 o 
 -12   1  12      485.01      517.22     65.67 o 
 -11   1  12      283.42      347.84     78.85 o 
 -10   1  12     2751.54     2998.80     75.01 o 
  -9   1  12      884.09      860.80     67.45 o 
  -8   1  12    33158.39    35906.77    173.23 o 
  -7   1  12        1.21       12.50     78.58 o 
  -6   1  12      980.21      961.50     83.80 o 
  -5   1  12     3078.32     3293.20    100.70 o 
  -4   1  12    29887.28    33542.23    180.79 o 
  -3   1  12      196.75       96.30     83.11 o 
  -2   1  12    47031.10    53796.82    225.71 o 
  -1   1  12     5587.91     6308.21    116.91 o 
   0   1  12     1777.17     1656.35     91.63 o 
   1   1  12       36.21      -12.23     82.70 o 
   2   1  12    21068.15    19686.26    159.77 o 
   3   1  12      681.24      589.62     83.25 o 
   4   1  12       23.12       57.29     78.99 o 
   5   1  12      116.27      123.50     80.23 o 
   6   1  12     1041.54      984.99     87.65 o 
   7   1  12      432.38      394.41     84.21 o 
   8   1  12     6841.61     6566.62    109.49 o 
   9   1  12      172.28      174.74     81.46 o 
  10   1  12      240.70      297.28     85.17 o 
  11   1  12      168.54      160.04     81.88 o 
  12   1  12    11501.87    11535.41    129.82 o 
  13   1  12        1.15       40.11     87.10 o 
  14   1  12     3792.00     3994.92    107.98 o 
  15   1  12        3.48       33.52     97.68 o 
  16   1  12      622.06      701.03    100.42 o 
  17   1  12       87.04      159.91    111.41 o 
  18   1  12     4611.36     4711.62    126.66 o 
  19   1  12       49.48      124.33    118.28 o 
 -25   2  12       34.74       85.72     96.85 o 
 -24   2  12      169.32      171.58    101.25 o 
 -23   2  12      627.37      688.12    110.73 o 
 -22   2  12     4869.19     4877.16    116.50 o 
 -21   2  12      397.48      390.70    100.97 o 
 -20   2  12     4808.85     4781.68     98.91 o 
 -19   2  12       62.36       68.28     82.70 o 
 -18   2  12     5869.07     5708.97     91.36 o 
 -17   2  12       26.83       -1.65     88.88 o 
 -16   2  12     9122.49     8992.15    106.47 o 
 -15   2  12      199.76      266.92     80.37 o 
 -14   2  12     1926.55     1946.77     84.76 o 
 -13   2  12      428.01      521.48     74.73 o 
 -12   2  12     4084.74     4152.36     85.59 o 
 -11   2  12      357.95      327.09     78.03 o 
 -10   2  12     7870.69     8090.54    109.49 o 
  -9   2  12     2691.34     2829.14     79.68 o 
  -8   2  12     1052.36      946.39     71.02 o 
  -7   2  12      303.43      242.20     77.62 o 
  -6   2  12    16160.25    17872.19    134.08 o 
  -5   2  12        3.93       14.56     68.69 o 
  -4   2  12     2627.77     2492.29     86.27 o 
  -3   2  12     9029.61    10312.48    122.81 o 
  -2   2  12    14092.25    14289.26    130.65 o 
  -1   2  12     1195.13     1343.27     88.06 o 
   0   2  12    30256.50    31446.00    186.56 o 
   1   2  12     1967.07     2124.95     99.87 o 
   2   2  12     1641.97     1661.16     94.93 o 
   3   2  12      861.48      808.19     89.30 o 
   4   2  12    15289.02    14550.97    138.89 o 
   5   2  12      267.34      283.13     85.17 o 
   6   2  12     4705.04     4329.30    104.68 o 
   7   2  12      547.84      495.66     88.61 o 
   8   2  12     5030.38     4794.04    101.66 o 
   9   2  12      153.51      148.92     82.56 o 
  10   2  12     9660.46     9511.98    119.93 o 
  11   2  12       30.74       50.55     86.41 o 
  12   2  12     5811.09     5625.04    115.12 o 
  13   2  12     1271.87     1299.59    105.09 o 
  14   2  12     4494.17     4575.75    112.10 o 
  15   2  12       74.71      139.03    101.25 o 
  16   2  12     5602.71     5835.64    119.24 o 
  17   2  12      583.24      583.03    115.95 o 
  18   2  12      166.44      246.73    116.08 o 
  19   2  12      437.28      475.19    123.36 o 
 -24   3  12     3789.42     3754.38    125.84 o 
 -23   3  12      925.04      871.24    105.92 o 
 -22   3  12      164.61       98.50     98.09 o 
 -21   3  12     1019.17     1195.32    104.41 o 
 -20   3  12     6633.77     6845.36    108.25 o 
 -19   3  12      795.88      863.96     83.94 o 
 -18   3  12     3048.21     3192.50     91.49 o 
 -17   3  12     1263.49     1211.66     77.48 o 
 -16   3  12       88.20      130.23     81.46 o 
 -15   3  12      710.23      790.33     82.29 o 
 -14   3  12    18237.01    18535.72    128.04 o 
 -13   3  12     1650.91     1726.83     81.19 o 
 -12   3  12     1422.16     1567.33     85.17 o 
 -11   3  12       75.32      139.03     80.92 o 
 -10   3  12     2057.69     2233.06     86.14 o 
  -9   3  12      930.96     1048.19     73.63 o 
  -8   3  12    11618.05    12259.11    112.79 o 
  -7   3  12     1104.43     1105.33     72.26 o 
  -6   3  12      206.77      174.47     66.35 o 
  -5   3  12     2802.18     2796.31     86.96 o 
  -4   3  12    30232.18    31178.66    169.25 o 
  -3   3  12      409.02      314.32     78.17 o 
  -2   3  12    21671.13    24104.71    171.72 o 
  -1   3  12     1574.01     1550.99     89.02 o 
   0   3  12     1673.98     1612.81     86.68 o 
   1   3  12     1517.73     1587.80     93.55 o 
   2   3  12    24960.00    23285.39    163.75 o 
   3   3  12       11.84       24.04     91.91 o 
   4   3  12      120.62       95.75     84.49 o 
   5   3  12     1590.46     1545.63    100.15 o 
   6   3  12     5862.77     5687.13    112.65 o 
   7   3  12      436.58      450.32     86.96 o 
   8   3  12     5145.91     5069.90    113.75 o 
   9   3  12      207.35      225.44     94.93 o 
  10   3  12      122.69      146.44     92.18 o 
  11   3  12     2821.65     2823.10     97.54 o 
  12   3  12     9394.31     9400.84    118.83 o 
  13   3  12      743.37      798.57     95.20 o 
  14   3  12     3466.66     3475.09    113.75 o 
  15   3  12      725.52      773.29    105.64 o 
  16   3  12      429.97      500.74    101.52 o 
  17   3  12      670.35      729.75     99.46 o 
  18   3  12     4927.87     5156.31    131.74 o 
  19   3  12      939.27      974.41    130.78 o 
 -24   4  12      234.88      227.36    109.35 o 
 -23   4  12     1243.86     1174.02    108.39 o 
 -22   4  12     6453.53     6239.52    110.73 o 
 -21   4  12     1274.16     1308.38     99.19 o 
 -20   4  12     2519.88     2558.65    105.78 o 
 -19   4  12      939.46     1024.28     89.57 o 
 -18   4  12     4650.74     4940.08     95.20 o 
 -17   4  12      498.17      570.66     90.53 o 
 -16   4  12    11576.63    11796.56    112.24 o 
 -15   4  12      513.27      558.44     87.37 o 
 -14   4  12        4.36       52.20     80.64 o 
 -13   4  12      291.51      294.54     74.60 o 
 -12   4  12    20060.25    20962.35    134.63 o 
 -11   4  12     1002.33     1064.12     79.68 o 
 -10   4  12    12805.38    12803.53    119.52 o 
  -9   4  12     3101.76     3305.98     82.70 o 
  -8   4  12     2527.26     2670.61     84.90 o 
  -7   4  12      618.20      610.78     81.05 o 
  -6   4  12    19223.22    20469.72    138.48 o 
  -5   4  12      172.54      198.78     71.30 o 
  -4   4  12    12179.55    13296.58    125.56 o 
  -3   4  12    15222.50    16011.56    133.67 o 
  -2   4  12     6053.76     5794.56    103.44 o 
  -1   4  12        2.32       -8.11     77.48 o 
   0   4  12    20590.72    19661.12    170.07 o 
   1   4  12     3719.19     3735.97     79.68 o 
   2   4  12      112.38      128.04     78.30 o 
   3   4  12       62.61       21.02     69.92 o 
   4   4  12     7077.73     6823.38    103.17 o 
   5   4  12       34.06       32.01    118.69 o 
   6   4  12    12032.38    11770.59    137.51 o 
   7   4  12      175.11      228.87     93.69 o 
   8   4  12      625.59      594.29     93.28 o 
   9   4  12      325.77      301.95     98.77 o 
  10   4  12     8521.54     8279.16    127.35 o 
  11   4  12        7.63       61.54     97.26 o 
  12   4  12     2598.91     2767.60    108.12 o 
  13   4  12     3093.35     3155.27    109.21 o 
  14   4  12     2719.65     2812.52    109.08 o 
  15   4  12       77.23       64.70    103.17 o 
  16   4  12     3688.68     3831.44    116.36 o 
  17   4  12      601.33      622.73    124.88 o 
  18   4  12      397.89      503.49    112.79 o 
 -23   5  12      840.94      864.65    106.47 o 
 -22   5  12      224.20      218.70    103.86 o 
 -21   5  12      770.32      805.58     97.54 o 
 -20   5  12     4699.25     4731.54    109.08 o 
 -19   5  12      295.45      317.75     79.82 o 
 -18   5  12     4769.38     4936.09     99.46 o 
 -17   5  12     1847.13     1972.46     93.69 o 
 -16   5  12      222.67      307.31     76.38 o 
 -15   5  12      836.56      880.04     88.88 o 
 -14   5  12     9320.12     9553.88    106.19 o 
 -13   5  12     1211.83     1311.54     81.46 o 
 -12   5  12     1672.14     1765.16     78.72 o 
 -11   5  12      739.25      817.53     81.33 o 
 -10   5  12     8113.71     8164.73    108.53 o 
  -9   5  12     3755.30     3825.67     95.48 o 
  -8   5  12    18070.87    18380.35    135.73 o 
  -7   5  12     7700.41     8031.33    105.37 o 
  -6   5  12     2193.35     2420.03     83.53 o 
  -5   5  12     9038.84     8967.97    102.21 o 
  -4   5  12    20067.53    20905.20    139.57 o 
  -3   5  12     1492.68     1458.81     89.30 o 
  -2   5  12     7953.11     8359.39    126.39 o 
  -1   5  12     4546.48     4612.02    111.41 o 
   0   5  12     2120.24     2187.04     75.56 o 
   1   5  12     1907.30     1909.68     83.80 o 
   2   5  12    11458.56    10940.29    100.15 o 
   3   5  12     2639.10     2282.93     87.10 o 
   4   5  12     3455.90     3732.94     84.49 o 
   5   5  12     2825.34     2792.74     84.49 o 
   6   5  12     3435.26     3373.98     87.23 o 
   7   5  12      216.70       68.14     65.80 o 
   8   5  12     7072.46     6884.92    108.67 o 
   9   5  12      554.09      519.15     91.22 o 
  10   5  12        4.71       22.80     98.77 o 
  11   5  12     7939.82     7720.17    125.84 o 
  12   5  12     3677.97     3759.46    102.62 o 
  13   5  12        3.76       17.58    102.48 o 
  14   5  12     3127.29     3260.23    116.77 o 
  15   5  12      525.90      565.99    105.37 o 
  16   5  12     1223.80     1271.56    102.90 o 
  17   5  12     1239.85     1340.11    115.40 o 
  18   5  12     2909.96     3150.74    127.62 o 
 -23   6  12      524.49      477.66    104.82 o 
 -22   6  12     3281.23     3293.89    111.69 o 
 -21   6  12      429.01      368.45    102.76 o 
 -20   6  12     1843.04     1853.76    108.67 o 
 -19   6  12     2129.90     2324.56    100.42 o 
 -18   6  12     1763.07     1918.33     85.04 o 
 -17   6  12       43.51       86.14     76.11 o 
 -16   6  12     5889.47     6041.84    104.41 o 
 -15   6  12     1350.03     1470.76     89.57 o 
 -14   6  12      168.33      215.96     81.33 o 
 -13   6  12     2345.68     2398.05     88.88 o 
 -12   6  12     9828.32     9894.71    113.89 o 
 -11   6  12      879.73      851.87     86.27 o 
 -10   6  12     1675.29     1597.01     78.99 o 
  -9   6  12    12920.49    12525.48    124.05 o 
  -8   6  12     1266.11     1337.50     85.45 o 
  -7   6  12     4240.46     4648.70    103.31 o 
  -6   6  12     2387.71     2552.60     95.48 o 
  -5   6  12      230.52      227.08     86.41 o 
  -4   6  12      524.75      474.09     77.62 o 
  -3   6  12    21919.01    22242.29    153.31 o 
  -2   6  12     2820.00     2838.76     91.77 o 
  -1   6  12      218.47      265.69     92.59 o 
   0   6  12    10348.85    10385.56    109.90 o 
   1   6  12     7598.25     7608.35     96.85 o 
   2   6  12      281.67      200.85     65.39 o 
   3   6  12     2214.88     2091.84     76.66 o 
   4   6  12    12003.07    12056.34    116.63 o 
   5   6  12     1549.09     1509.09     88.33 o 
   6   6  12     6616.87     6297.91     91.08 o 
   7   6  12     5183.09     4926.75     99.60 o 
   8   6  12      799.76      793.63     89.43 o 
   9   6  12      137.96       95.89     91.63 o 
  10   6  12    13733.84    13801.30    118.69 o 
  11   6  12       45.21      108.12    133.39 o 
  12   6  12      561.24      568.19    110.04 o 
  13   6  12     4053.42     3896.42    136.42 o 
  14   6  12     1499.83     1597.56    102.35 o 
  15   6  12      468.04      456.09    128.58 o 
  16   6  12     2257.89     2421.27    120.20 o 
  17   6  12      121.33      128.72    115.95 o 
 -22   7  12      113.38      112.24    106.33 o 
 -21   7  12      996.59     1103.41    110.18 o 
 -20   7  12      860.85      865.61    105.64 o 
 -19   7  12      469.19      501.01     93.28 o 
 -18   7  12     5438.23     5580.80    107.29 o 
 -17   7  12     2339.09     2377.17     94.93 o 
 -16   7  12      335.49      406.77     93.83 o 
 -15   7  12     1764.80     1832.20     97.81 o 
 -14   7  12     5322.85     5496.31     99.32 o 
 -13   7  12      913.59      885.12     84.90 o 
 -12   7  12     4276.77     4344.27    101.66 o 
 -11   7  12     3605.42     3524.27     93.28 o 
 -10   7  12     3075.99     3117.36     99.19 o 
  -9   7  12     1132.68     1068.93     92.59 o 
  -8   7  12     5714.96     5654.99    105.78 o 
  -7   7  12     2009.16     2267.82     89.98 o 
  -6   7  12      498.58      477.66     90.39 o 
  -5   7  12     9480.93     9365.81    122.27 o 
  -4   7  12     7403.84     7945.61    116.36 o 
  -3   7  12      489.42      493.05     91.36 o 
  -2   7  12    12706.38    13006.71    135.32 o 
  -1   7  12     8327.42     8481.79    101.11 o 
   0   7  12     1236.22     1199.16     86.00 o 
   1   7  12     2285.02     2299.97     83.11 o 
   2   7  12     7862.81     7901.65    100.29 o 
   3   7  12     6105.94     6049.67     94.65 o 
   4   7  12      762.35      927.43     77.76 o 
   5   7  12     2658.52     2654.95     88.88 o 
   6   7  12     5118.30     5280.91     92.87 o 
   7   7  12       58.69      107.84     89.71 o 
   8   7  12     5427.31     5637.54    106.47 o 
   9   7  12     1033.26     1100.53     86.96 o 
  10   7  12       91.82       74.60     84.62 o 
  11   7  12     5840.20     6006.94    104.13 o 
  12   7  12     1476.48     1549.47     88.20 o 
  13   7  12      139.95       82.29     74.87 o 
  14   7  12     1737.98     1720.37     99.74 o 
  15   7  12      204.85      113.34    100.56 o 
  16   7  12      254.06      266.79    143.70 o 
 -21   8  12      264.93      219.25    106.47 o 
 -20   8  12     1280.72     1186.52    117.87 o 
 -19   8  12     4171.98     4027.62    121.72 o 
 -18   8  12      330.55      312.40    100.15 o 
 -17   8  12       95.45      130.10    100.83 o 
 -16   8  12     4065.40     4145.35    111.28 o 
 -15   8  12     2365.76     2463.31     97.95 o 
 -14   8  12       24.65       58.93     91.91 o 
 -13   8  12     1934.31     2024.66     99.05 o 
 -12   8  12     5359.64     5350.15    106.60 o 
 -11   8  12      491.24      498.54     93.69 o 
 -10   8  12     3053.21     3086.72    101.93 o 
  -9   8  12     7613.04     7557.79    117.32 o 
  -8   8  12      965.62      999.42     84.76 o 
  -7   8  12      781.19      812.17     84.49 o 
  -6   8  12     6465.25     6891.38    110.86 o 
  -5   8  12     1810.97     1773.26     92.18 o 
  -4   8  12      561.48      607.07     94.52 o 
  -3   8  12     8520.18     9074.57    125.97 o 
  -2   8  12       21.93       64.84     87.65 o 
  -1   8  12      627.10      625.48     86.00 o 
   0   8  12     7052.38     6775.16     99.05 o 
   1   8  12     2939.55     3069.96     86.96 o 
   2   8  12     1017.92      987.47     78.17 o 
   3   8  12     1970.41     2088.82     93.42 o 
   4   8  12     6088.12     6105.44    105.09 o 
   5   8  12       14.12       35.72     78.85 o 
   6   8  12     2070.84     2183.06     95.75 o 
   7   8  12     6424.87     6409.87    100.70 o 
   8   8  12        4.71       59.48     76.66 o 
   9   8  12     1009.69     1074.56     90.67 o 
  10   8  12     6094.90     6278.40    103.58 o 
  11   8  12      877.71      982.25     94.38 o 
  12   8  12       77.55      138.06     96.71 o 
  13   8  12     3617.33     3731.71    116.91 o 
  14   8  12      142.18      184.09    103.44 o 
  15   8  12       75.91       86.96    116.08 o 
  16   8  12      746.49      822.34    101.80 o 
 -20   9  12      820.83      712.44    122.54 o 
 -19   9  12      177.76      177.35    109.08 o 
 -18   9  12     3176.27     3147.03    120.48 o 
 -17   9  12     4191.85     4171.04    119.11 o 
 -16   9  12      363.92      403.48     98.50 o 
 -15   9  12     1317.02     1323.63    102.90 o 
 -14   9  12     1425.95     1490.81     93.42 o 
 -13   9  12      383.51      500.74     95.89 o 
 -12   9  12     1094.27     1123.33     98.77 o 
 -11   9  12     7016.20     6787.80    115.67 o 
 -10   9  12     6861.89     6919.13    117.87 o 
  -9   9  12      301.76      365.15     91.08 o 
  -8   9  12     5617.96     5626.00    110.18 o 
  -7   9  12     3164.10     3280.29    105.23 o 
  -6   9  12       39.53       88.61     83.25 o 
  -5   9  12     7404.42     8060.32    123.78 o 
  -4   9  12     3323.64     3351.72    110.45 o 
  -3   9  12      189.88      209.36    100.97 o 
  -2   9  12     5849.22     5862.56    103.17 o 
  -1   9  12     7237.52     7566.04    100.70 o 
   0   9  12      576.80      596.35     72.81 o 
   1   9  12     2970.99     3107.74     90.94 o 
   2   9  12     4529.26     4592.51     93.69 o 
   3   9  12      959.19      934.71     92.73 o 
   4   9  12      758.84      763.13     83.94 o 
   5   9  12     4805.33     4774.40     98.09 o 
   6   9  12     2100.19     2165.34     84.49 o 
   7   9  12      990.02     1049.70     98.64 o 
   8   9  12     2170.49     2152.42     96.85 o 
   9   9  12     2075.44     2133.46     96.71 o 
  10   9  12      694.88      745.27    105.51 o 
  11   9  12     5578.72     5572.83    110.31 o 
  12   9  12      750.80      807.78     99.32 o 
  13   9  12      120.89      219.39    113.47 o 
  14   9  12      637.24      637.57    118.42 o 
 -18  10  12      158.58      132.57    118.28 o 
 -17  10  12      407.26      386.30    114.30 o 
 -16  10  12     2643.68     2367.83    117.73 o 
 -15  10  12     3208.03     3137.00    105.64 o 
 -14  10  12       15.39       34.62    103.44 o 
 -13  10  12     4443.84     4375.87    119.93 o 
 -12  10  12     2470.55     2318.10    107.98 o 
 -11  10  12      184.66      209.50     97.40 o 
 -10  10  12      238.52      250.99    100.97 o 
  -9  10  12     6431.53     6487.08    120.48 o 
  -8  10  12      153.40      157.30    100.83 o 
  -7  10  12      888.93     1086.38     90.26 o 
  -6  10  12     3137.32     3358.45    105.92 o 
  -5  10  12     2728.23     2931.35    106.74 o 
  -4  10  12        7.01       45.20    102.07 o 
  -3  10  12     8641.35     9377.63    137.93 o 
  -2  10  12        9.90       20.88     94.79 o 
  -1  10  12      819.78      967.68     92.04 o 
   0  10  12     1033.27     1114.13     93.55 o 
   1  10  12     3469.94     3646.67     93.97 o 
   2  10  12      279.12      262.66     83.66 o 
   3  10  12     5624.62     5752.80     93.83 o 
   4  10  12     2174.40     2260.40    101.93 o 
   5  10  12       62.82      112.10     85.86 o 
   6  10  12     1443.28     1415.53    103.72 o 
   7  10  12     5913.26     6008.04    116.63 o 
   8  10  12        4.09       -8.52     93.00 o 
   9  10  12      983.56      891.44     97.40 o 
  10  10  12     3513.73     3468.91    117.46 o 
  11  10  12     1435.13     1384.07    105.64 o 
  12  10  12      245.03      362.54    104.27 o 
  13  10  12     2765.10     2836.70    107.02 o 
 -17  11  12     3763.58     3242.92    125.43 o 
 -16  11  12       22.24       50.14    117.87 o 
 -15  11  12     1549.70     1419.52    117.59 o 
 -14  11  12      793.89      797.75    107.70 o 
 -13  11  12      238.46      263.63    109.90 o 
 -12  11  12      784.36      713.95    113.34 o 
 -11  11  12     7771.54     7488.01    131.74 o 
 -10  11  12     1516.08     1474.19    112.10 o 
  -9  11  12       12.83       52.07     94.10 o 
  -8  11  12      330.20      346.19    100.42 o 
  -7  11  12     2317.26     2576.23    112.65 o 
  -6  11  12      236.18      298.93     99.32 o 
  -5  11  12     2535.23     2719.93    108.80 o 
  -4  11  12      781.47      931.97    105.78 o 
  -3  11  12      311.21      379.30    113.20 o 
  -2  11  12      987.59     1176.63    100.70 o 
  -1  11  12     6093.43     6259.31    112.37 o 
   0  11  12      222.12      217.19     95.89 o 
   1  11  12     1269.41     1203.15     88.47 o 
   2  11  12      663.70      576.71     98.77 o 
   3  11  12     1070.64     1099.29    101.93 o 
   4  11  12     1132.19     1151.77     87.65 o 
   5  11  12     6599.11     6544.36    108.67 o 
   6  11  12      834.46      927.84    105.92 o 
   7  11  12      135.77      170.48    107.84 o 
   8  11  12     2424.12     2419.62    115.81 o 
   9  11  12     4326.82     4425.87    115.53 o 
  10  11  12      290.08      282.72    116.63 o 
  11  11  12     1206.69     1368.55    109.49 o 
 -15  12  12     1944.51     1812.55    128.58 o 
 -14  12  12       39.22       96.03    112.79 o 
 -13  12  12     4519.48     4044.10    131.19 o 
 -12  12  12      963.60      900.51    128.58 o 
 -11  12  12      200.24      254.28    111.96 o 
 -10  12  12        4.95       29.40    101.25 o 
  -9  12  12     4538.61     4685.93    127.76 o 
  -8  12  12        7.16       26.79    113.06 o 
  -7  12  12     2643.05     2733.94    115.53 o 
  -6  12  12      690.83      719.03    114.85 o 
  -5  12  12     2047.13     2166.57    122.13 o 
  -4  12  12       40.84      148.78    113.75 o 
  -3  12  12     3668.95     3849.30    135.32 o 
  -2  12  12        4.02       41.90    105.51 o 
  -1  12  12      723.21      869.60    103.72 o 
   0  12  12      654.57      744.58     85.17 o 
   1  12  12     1882.13     1866.82     90.53 o 
   2  12  12       22.70       56.05     83.80 o 
   3  12  12     5682.13     5587.81    101.52 o 
   4  12  12      851.99      890.48    110.73 o 
   5  12  12      131.81      123.64    108.67 o 
   6  12  12      197.72      171.03     98.50 o 
   7  12  12     3627.57     3631.56    111.69 o 
   8  12  12       57.03      145.62    116.36 o 
   9  12  12      841.31      892.13    108.80 o 
 -12  13  12       98.78      105.64    112.37 o 
 -11  13  12     6399.52     5794.56    139.71 o 
 -10  13  12     1089.72     1024.15    127.49 o 
  -9  13  12      137.70      156.61    117.46 o 
  -8  13  12      595.29      578.22    128.45 o 
  -7  13  12     3341.39     3236.05    144.25 o 
  -6  13  12      153.11      189.85    121.85 o 
  -5  13  12     2596.15     2708.94    135.32 o 
  -4  13  12       56.09       56.46    129.27 o 
  -3  13  12      145.60      140.67    123.09 o 
  -2  13  12      599.89      629.05     99.19 o 
  -1  13  12     4738.01     4804.48    123.09 o 
   0  13  12        8.45      -12.09    110.04 o 
   1  13  12     1325.04     1323.76    115.53 o 
   2  13  12      275.36      273.65    101.93 o 
   3  13  12      555.50      625.75     94.65 o 
   4  13  12      256.44      250.85    103.86 o 
   5  13  12     5350.46     5142.71    119.38 o 
   6  13  12        1.72       52.75    107.15 o 
  -7  14  12     1519.48     1552.50    149.33 o 
  -6  14  12      218.94      222.41    135.32 o 
  -5  14  12     2235.46     2125.63    136.55 o 
  -4  14  12       18.28       17.45    140.67 o 
  -3  14  12     2791.35     2724.87    133.12 o 
  -2  14  12        2.85       -3.30    119.52 o 
  -1  14  12      555.83      618.06    120.20 o 
   0  14  12       32.82       58.52    120.62 o 
   1  14  12     1627.08     1598.24    125.70 o 
 -25   0  13     3401.34     3291.55    126.11 o 
 -23   0  13     3144.02     3124.23     95.06 o 
 -21   0  13     2830.04     2763.34    105.37 o 
 -19   0  13    19021.91    18930.27    137.38 o 
 -17   0  13     1356.88     1336.68     92.04 o 
 -15   0  13     8121.59     7892.31    108.12 o 
 -13   0  13     4653.54     4779.21     95.89 o 
 -11   0  13      337.22      454.86     63.61 o 
  -9   0  13    16226.40    15450.79    126.39 o 
  -7   0  13     2850.99     2906.35     87.92 o 
  -5   0  13    13869.72    16396.77    137.51 o 
  -3   0  13    61126.87    69016.80    257.44 o 
  -1   0  13    34766.79    40724.30    207.03 o 
   1   0  13    40198.22    41031.48    208.54 o 
   3   0  13    11945.43    11900.83    136.14 o 
   5   0  13      354.77      423.67     80.64 o 
   7   0  13    12208.05    11625.80    125.84 o 
   9   0  13      751.41      841.98     97.95 o 
  11   0  13     2813.64     2866.65     97.40 o 
  13   0  13     6067.70     6731.47    113.34 o 
  15   0  13      544.50      689.22    100.01 o 
  17   0  13     3914.44     4128.18    121.58 o 
  19   0  13     2068.66     2121.79    128.17 o 
 -25   1  13      283.38      244.67    118.69 o 
 -24   1  13      159.39      157.16    102.07 o 
 -22   1  13        0.16       -8.79     91.63 o 
 -21   1  13    10966.11    10823.38    117.46 o 
 -20   1  13       97.61       63.06     69.79 o 
 -19   1  13     1334.71     1382.29     99.19 o 
 -18   1  13       24.39      126.39     80.78 o 
 -17   1  13     9806.92     9940.73    107.84 o 
 -16   1  13      521.39      441.67     78.58 o 
 -15   1  13     8264.40     8072.96    101.52 o 
 -14   1  13      447.09      569.29     78.58 o 
 -13   1  13     4643.62     4508.71     82.56 o 
 -12   1  13        1.52        5.50     69.38 o 
 -11   1  13     4838.27     4596.91     92.32 o 
 -10   1  13      102.74       97.68     68.55 o 
  -9   1  13      983.65      974.55     72.26 o 
  -8   1  13      204.90      192.47     69.38 o 
  -7   1  13     4982.12     5346.57     97.95 o 
  -6   1  13      129.25      191.50     78.03 o 
  -5   1  13    27053.63    29383.15    169.52 o 
  -4   1  13     5539.91     6271.94    105.23 o 
  -3   1  13    11744.93    13731.65    130.92 o 
  -2   1  13     2519.72     2489.55     90.81 o 
  -1   1  13    16370.71    17093.54    147.27 o 
   0   1  13      137.03      187.52     82.01 o 
   1   1  13    23932.89    25181.33    170.76 o 
   2   1  13     2585.84     2778.17     95.20 o 
   3   1  13    16952.89    16060.19    143.42 o 
   4   1  13      109.08      123.50     83.25 o 
   5   1  13    15188.21    14309.05    136.00 o 
   6   1  13      340.93      354.02     84.35 o 
   7   1  13      107.19      113.75     86.41 o 
   8   1  13      150.87      184.91     84.90 o 
   9   1  13     3368.72     3483.47     98.77 o 
  10   1  13        9.13       59.76     90.67 o 
  11   1  13    13639.01    13292.46    132.43 o 
  12   1  13        5.60      -26.10     90.26 o 
  13   1  13      181.39      214.17     92.45 o 
  14   1  13        0.37      -12.50     95.89 o 
  15   1  13     5633.67     5839.07    125.97 o 
  16   1  13       21.09       36.54    107.57 o 
  17   1  13     2085.88     2320.57    119.79 o 
  18   1  13      395.71      374.49    116.36 o 
  19   1  13     1399.11     1525.02    125.84 o 
 -25   2  13     2261.48     2314.11    113.47 o 
 -24   2  13        5.28       74.87    102.62 o 
 -23   2  13     1818.67     1794.69    103.44 o 
 -22   2  13      223.08      269.12    105.37 o 
 -21   2  13     1084.26     1074.97    102.48 o 
 -20   2  13      782.74      700.49    100.29 o 
 -19   2  13     8423.96     8390.16    115.81 o 
 -18   2  13      818.77      830.72     75.83 o 
 -17   2  13     2407.22     2435.69     87.37 o 
 -16   2  13      979.76      878.66     92.59 o 
 -15   2  13    11002.26    11311.76    110.45 o 
 -14   2  13        9.01       82.84     75.69 o 
 -13   2  13    12060.67    12790.48    116.77 o 
 -12   2  13     1907.17     1884.40     78.99 o 
 -11   2  13       94.50       93.28     67.45 o 
 -10   2  13     1190.09     1143.80     71.99 o 
  -9   2  13    17224.45    18208.63    126.39 o 
  -8   2  13       53.19       79.13     67.18 o 
  -7   2  13     3678.25     3800.40     91.22 o 
  -6   2  13      505.17      472.58     70.47 o 
  -5   2  13     2079.94     2309.72     86.96 o 
  -4   2  13     1608.86     1649.62     87.78 o 
  -3   2  13    53745.70    59807.61    232.85 o 
  -2   2  13        9.30        1.37     80.23 o 
  -1   2  13     1087.26     1269.64     80.37 o 
   0   2  13    10094.58    10509.20    132.29 o 
   1   2  13    33897.70    33984.04    195.08 o 
   2   2  13      333.38      448.67     87.51 o 
   3   2  13    12530.42    12415.72    137.24 o 
   4   2  13      796.94      711.61     89.43 o 
   5   2  13     3416.10     3172.03    100.56 o 
   6   2  13     1320.55     1300.27     87.78 o 
   7   2  13    10581.14     9732.06    117.87 o 
   8   2  13        2.40        8.79     88.61 o 
   9   2  13      618.55      752.14     93.28 o 
  10   2  13       86.70      113.47     86.00 o 
  11   2  13     4531.65     4276.00    107.70 o 
  12   2  13      136.08      248.79     97.40 o 
  13   2  13     6772.67     6970.09    123.09 o 
  14   2  13       27.86       80.09     93.55 o 
  15   2  13     1462.69     1465.95    108.39 o 
  16   2  13      239.14      356.63    114.30 o 
  17   2  13     4658.95     4816.02    128.45 o 
  18   2  13      250.08      235.88    109.21 o 
  19   2  13     2006.34     2163.27    138.34 o 
 -24   3  13     1330.30     1188.45    107.02 o 
 -23   3  13     2107.56     2240.48    104.96 o 
 -22   3  13      114.14      101.93     96.71 o 
 -21   3  13     6440.76     6452.05    106.88 o 
 -20   3  13     2459.85     2712.65    100.01 o 
 -19   3  13     1162.81     1236.39     80.64 o 
 -18   3  13       84.44      169.66     84.21 o 
 -17   3  13    10011.22    10129.35    105.92 o 
 -16   3  13       81.93       90.67     81.46 o 
 -15   3  13     7569.04     7621.95    100.01 o 
 -14   3  13     2471.29     2562.49     86.00 o 
 -13   3  13    10606.28    11086.32    111.00 o 
 -12   3  13      625.37      546.21     74.87 o 
 -11   3  13    10053.50    10248.46    102.76 o 
 -10   3  13      204.94      258.96     70.06 o 
  -9   3  13     1727.13     1928.77     82.70 o 
  -8   3  13      243.54      249.89     75.97 o 
  -7   3  13     4004.44     4499.92     87.92 o 
  -6   3  13     1845.18     1994.30     84.49 o 
  -5   3  13    20121.63    20793.65    138.75 o 
  -4   3  13     6235.86     6881.21    103.44 o 
  -3   3  13     1497.71     1502.49     88.33 o 
  -2   3  13      839.17      831.68     83.53 o 
  -1   3  13    10304.20    11073.68    129.13 o 
   0   3  13     1273.38     1181.99     87.78 o 
   1   3  13    12026.75    12505.15    135.18 o 
   2   3  13     1969.03     1670.23     97.81 o 
   3   3  13     7829.40     7488.28    120.75 o 
   4   3  13        9.05       24.18     91.77 o 
   5   3  13    14509.04    13893.48    141.64 o 
   6   3  13     1001.67      904.08     99.46 o 
   7   3  13        5.47       39.56     92.04 o 
   8   3  13        9.90       37.78     93.69 o 
   9   3  13     4983.19     5002.72    113.75 o 
  10   3  13     1210.52     1170.73     90.81 o 
  11   3  13     3787.00     3839.14    114.16 o 
  12   3  13      613.29      498.13    104.54 o 
  13   3  13      504.59      570.53    105.37 o 
  14   3  13      139.37      136.69     97.68 o 
  15   3  13     4061.03     4287.95    115.12 o 
  16   3  13       34.94       42.86    112.79 o 
  17   3  13      740.67      782.64    121.99 o 
  18   3  13      923.02      917.82    113.75 o 
 -24   4  13       54.03       82.70    105.51 o 
 -23   4  13     2338.23     2525.26    104.96 o 
 -22   4  13     1110.93     1198.89    100.56 o 
 -21   4  13      510.05      512.55     98.64 o 
 -20   4  13     1081.31     1103.55     97.54 o 
 -19   4  13     7497.98     7589.12    101.66 o 
 -18   4  13     1647.32     1645.64     98.77 o 
 -17   4  13     2092.05     2281.83     92.32 o 
 -16   4  13      791.34      812.04     80.64 o 
 -15   4  13     4579.99     4956.29    100.29 o 
 -14   4  13     1286.46     1366.08     83.66 o 
 -13   4  13    10054.57    10118.09    103.86 o 
 -12   4  13       23.18       22.94     84.49 o 
 -11   4  13     1393.37     1585.60     86.27 o 
 -10   4  13      313.11      315.01     84.62 o 
  -9   4  13    11906.92    11823.76    114.30 o 
  -8   4  13        7.88       20.06     69.24 o 
  -7   4  13     9546.01     9414.31    111.00 o 
  -6   4  13      845.76      965.35     81.74 o 
  -5   4  13     9768.80    10483.24    116.36 o 
  -4   4  13      626.23      542.23     75.01 o 
  -3   4  13    23472.28    25023.21    164.58 o 
  -2   4  13     2637.32     2687.23     87.23 o 
  -1   4  13     3035.34     3210.91     99.74 o 
   0   4  13     1709.97     1800.74     97.40 o 
   1   4  13    13757.29    13217.04    149.60 o 
   2   4  13      460.82      458.98     78.44 o 
   3   4  13     8901.30     8456.65     99.46 o 
   4   4  13     3134.77     2924.34    109.08 o 
   5   4  13      270.94      319.68    117.46 o 
   6   4  13     2136.07     1983.72    111.69 o 
   7   4  13     9531.03     9125.68    130.23 o 
   8   4  13     2143.24     2012.98     94.38 o 
   9   4  13     3198.15     3306.66    105.37 o 
  10   4  13      535.52      607.76     97.68 o 
  11   4  13     2212.22     2296.12     97.68 o 
  12   4  13      245.52      326.55     98.77 o 
  13   4  13     6737.45     6924.07    123.23 o 
  14   4  13       28.01       85.17    109.08 o 
  15   4  13      467.10      521.48    104.27 o 
  16   4  13     2336.85     2436.79    125.29 o 
  17   4  13     4150.51     4353.48    137.10 o 
  18   4  13      274.41      316.65    115.67 o 
 -23   5  13     2615.72     2677.20    106.60 o 
 -22   5  13       34.65       53.16    103.86 o 
 -21   5  13     5119.26     5084.87    113.89 o 
 -20   5  13     4486.07     4657.77    100.42 o 
 -19   5  13       18.75       26.24     97.26 o 
 -18   5  13      330.26      346.19     91.22 o 
 -17   5  13     7961.12     8179.56    111.96 o 
 -16   5  13      439.54      487.83     82.29 o 
 -15   5  13     4400.52     4578.22    100.97 o 
 -14   5  13     6136.95     6340.63    106.06 o 
 -13   5  13     2840.13     2869.26     89.30 o 
 -12   5  13      340.26      377.10     79.13 o 
 -11   5  13    13100.49    13312.10    118.42 o 
 -10   5  13     3474.97     3306.80     88.88 o 
  -9   5  13       90.04      118.14     81.60 o 
  -8   5  13     3630.88     3961.68    100.97 o 
  -7   5  13     7917.29     7734.19    107.98 o 
  -6   5  13     3157.54     3122.30     92.45 o 
  -5   5  13     8801.16     9116.06    103.58 o 
  -4   5  13    21458.99    22167.28    145.34 o 
  -3   5  13      186.29      203.18     75.28 o 
  -2   5  13     9949.90    10034.01    124.88 o 
  -1   5  13     9425.01     9588.09    136.69 o 
   0   5  13     1085.94     1171.96     73.22 o 
   1   5  13     3776.56     3771.96     83.11 o 
   2   5  13     6785.33     6724.05     95.06 o 
   3   5  13     7244.90     6792.60     96.71 o 
   4   5  13      378.83      356.36     83.66 o 
   5   5  13    13158.14    12918.65    114.44 o 
   6   5  13     1133.78     1083.63     90.12 o 
   7   5  13     2370.45     2266.99     84.07 o 
   8   5  13       89.46       78.58    101.11 o 
   9   5  13    12184.41    11635.28    131.74 o 
  10   5  13      552.89      498.82     92.45 o 
  11   5  13     8071.81     8267.76    124.46 o 
  12   5  13     2616.38     2746.17    114.71 o 
  13   5  13       34.95      113.61     89.98 o 
  14   5  13      371.73      353.61    114.02 o 
  15   5  13     6464.44     6717.46    129.00 o 
  16   5  13       82.22      113.75    119.79 o 
  17   5  13      339.09      417.90    130.23 o 
 -23   6  13      617.29      592.92    114.57 o 
 -22   6  13      914.45      967.41    111.55 o 
 -21   6  13      735.21      804.62    100.15 o 
 -20   6  13     1116.30     1169.35     97.68 o 
 -19   6  13     4314.86     4418.04    105.23 o 
 -18   6  13     2297.43     2443.11    104.27 o 
 -17   6  13      339.11      379.44     95.61 o 
 -16   6  13     3038.21     3315.87     98.50 o 
 -15   6  13     4231.82     4420.38     98.50 o 
 -14   6  13        2.51       15.66     88.20 o 
 -13   6  13     8182.02     8421.62    103.86 o 
 -12   6  13     1454.55     1567.47     91.08 o 
 -11   6  13       27.78      117.32     84.35 o 
 -10   6  13     4755.08     4896.39    104.82 o 
  -9   6  13    11000.95    11530.60    118.97 o 
  -8   6  13        5.52       16.21     82.43 o 
  -7   6  13     9573.95    10025.36    114.71 o 
  -6   6  13    10491.58    11053.35    124.60 o 
  -5   6  13     6128.15     6112.73    100.83 o 
  -4   6  13     5347.16     5404.00     94.93 o 
  -3   6  13     7007.00     7586.23    104.13 o 
  -2   6  13      416.60      487.55     85.59 o 
  -1   6  13     1438.92     1404.95     74.32 o 
   0   6  13    28371.88    28367.38    143.70 o 
   1   6  13     4056.73     3985.86     88.75 o 
   2   6  13       38.40       44.65     82.01 o 
   3   6  13     5655.72     5768.46     91.36 o 
   4   6  13     1147.08     1077.31     88.20 o 
   5   6  13      717.89      566.95     79.40 o 
   6   6  13      518.75      511.45     77.62 o 
   7   6  13     2734.12     2762.38     96.71 o 
   8   6  13     1960.80     2001.72     86.55 o 
   9   6  13     2057.50     1932.48     80.64 o 
  10   6  13     1853.10     1625.99     82.43 o 
  11   6  13     1191.09     1232.68     89.02 o 
  12   6  13       96.71       73.63    113.34 o 
  13   6  13     3691.39     3825.81    110.18 o 
  14   6  13      197.60      175.98    127.49 o 
  15   6  13      345.69      343.85    130.10 o 
  16   6  13     1402.98     1577.91    122.81 o 
  17   6  13     1718.25     1513.34    146.17 o 
 -22   7  13      454.83      463.37    112.24 o 
 -21   7  13     1251.81     1295.74    110.86 o 
 -20   7  13     2448.33     2657.97    104.68 o 
 -19   7  13        3.92       26.38     96.85 o 
 -18   7  13     1317.81     1328.30     98.50 o 
 -17   7  13     5175.03     5377.76    113.61 o 
 -16   7  13      842.72      868.91     83.25 o 
 -15   7  13     3470.41     3544.74     99.32 o 
 -14   7  13     1903.13     1982.49     97.26 o 
 -13   7  13     1111.00     1133.36     93.00 o 
 -12   7  13      249.23      268.98     88.47 o 
 -11   7  13    10480.50    10618.69    119.24 o 
 -10   7  13      560.59      564.62     85.86 o 
  -9   7  13      408.52      448.40     89.30 o 
  -8   7  13     2610.22     2626.24     98.64 o 
  -7   7  13     4418.49     4322.98     99.60 o 
  -6   7  13       62.74       75.28     83.66 o 
  -5   7  13     2439.38     2540.37    100.70 o 
  -4   7  13     8755.83     8826.47    120.20 o 
  -3   7  13       93.08      153.59     82.84 o 
  -2   7  13     3470.01     3847.38    103.03 o 
  -1   7  13     5598.52     5635.20     93.69 o 
   0   7  13      367.78      368.31     85.45 o 
   1   7  13     2299.77     2115.74     90.94 o 
   2   7  13     6922.51     6998.26     97.68 o 
   3   7  13     2499.42     2449.02     90.67 o 
   4   7  13       31.79      109.90     84.49 o 
   5   7  13     4294.92     4451.29     90.53 o 
   6   7  13     8344.38     8099.47    101.25 o 
   7   7  13      925.33      998.59     84.07 o 
   8   7  13      270.84      239.45     83.66 o 
   9   7  13     9628.92     9829.18    105.23 o 
  10   7  13      169.23      202.63     96.16 o 
  11   7  13     1789.42     1839.07    104.96 o 
  12   7  13     3880.75     3936.54    102.48 o 
  13   7  13       37.25      135.04     92.87 o 
  14   7  13     1507.83     1613.35    112.24 o 
  15   7  13     1961.05     2156.68    107.15 o 
  16   7  13       38.23       29.54    105.92 o 
 -21   8  13      167.43      110.59    107.15 o 
 -20   8  13      366.25      418.04    103.31 o 
 -19   8  13     1579.23     1462.79    110.45 o 
 -18   8  13     2492.90     2380.19    107.43 o 
 -17   8  13     1317.41     1358.38    106.06 o 
 -16   8  13     3613.51     3574.96    110.59 o 
 -15   8  13      259.95      299.48     97.54 o 
 -14   8  13      112.38       97.40     89.98 o 
 -13   8  13     5777.57     5799.23    110.86 o 
 -12   8  13     3292.56     3464.51    102.76 o 
 -11   8  13      598.39      604.46     99.74 o 
 -10   8  13     3648.90     3566.44    101.66 o 
  -9   8  13     5081.63     5242.44    104.41 o 
  -8   8  13      966.87      962.46     90.81 o 
  -7   8  13     2622.32     2717.73     98.64 o 
  -6   8  13     6356.49     6622.81    111.69 o 
  -5   8  13     4621.64     4701.18    100.83 o 
  -4   8  13     1550.27     1499.19     98.36 o 
  -3   8  13     5726.85     5918.06    107.84 o 
  -2   8  13     3372.55     3656.01    110.31 o 
  -1   8  13      449.89      457.47     87.65 o 
   0   8  13     5074.64     5233.79     92.59 o 
   1   8  13     3497.64     3558.61     82.29 o 
   2   8  13       70.66      103.99     79.27 o 
   3   8  13     5118.36     5308.52    102.48 o 
   4   8  13     4878.57     4902.43    103.31 o 
   5   8  13      427.74      435.35     89.84 o 
   6   8  13     1301.58     1309.75     78.72 o 
   7   8  13     1933.37     1874.37     82.29 o 
   8   8  13      142.03      162.52     84.62 o 
   9   8  13     1080.01     1059.86     94.10 o 
  10   8  13     6740.78     7115.03    111.69 o 
  11   8  13     1215.04     1444.11     98.77 o 
  12   8  13      638.71      776.73    107.57 o 
  13   8  13     2677.13     2847.96    109.35 o 
  14   8  13      753.25      836.21    101.11 o 
  15   8  13       75.28      147.68    116.77 o 
 -20   9  13     2951.14     2616.76    122.27 o 
 -19   9  13       47.16       72.54    103.86 o 
 -18   9  13     2589.24     2562.08    118.97 o 
 -17   9  13     3776.36     3752.86    112.10 o 
 -16   9  13      936.14      889.65    106.33 o 
 -15   9  13      635.82      656.25    104.82 o 
 -14   9  13     6384.79     6437.62    114.16 o 
 -13   9  13       54.79       87.10     96.99 o 
 -12   9  13      617.71      553.49     90.53 o 
 -11   9  13     4080.76     3979.54    107.29 o 
 -10   9  13     2515.94     2566.75    106.33 o 
  -9   9  13      231.99      237.52     97.40 o 
  -8   9  13     8349.74     8620.40    119.24 o 
  -7   9  13     6851.95     6962.81    119.93 o 
  -6   9  13       33.72       46.43     87.92 o 
  -5   9  13     1973.32     2104.48    104.68 o 
  -4   9  13     5991.02     6498.34    118.01 o 
  -3   9  13       98.35      112.51     98.77 o 
  -2   9  13     4287.40     4648.56    110.31 o 
  -1   9  13     5328.09     5323.77     97.13 o 
   0   9  13      140.21      117.18     73.91 o 
   1   9  13     2505.96     2407.81     94.65 o 
   2   9  13     3671.97     3805.48    101.25 o 
   3   9  13     1080.95     1106.02     85.31 o 
   4   9  13     3644.06     3601.47     95.34 o 
   5   9  13     2680.35     2709.49     94.38 o 
   6   9  13     1519.15     1594.40     98.91 o 
   7   9  13     1961.41     2083.87     94.65 o 
   8   9  13     2296.82     2335.27    107.29 o 
   9   9  13     5166.07     5426.12     99.19 o 
  10   9  13       62.98       39.43    105.92 o 
  11   9  13      879.31      745.27     98.91 o 
  12   9  13     2764.52     2917.34    100.70 o 
  13   9  13        5.19        2.06    104.13 o 
  14   9  13     1510.44     1601.54    111.82 o 
 -18  10  13     2042.18     1832.06    124.46 o 
 -17  10  13      241.10      307.17    115.53 o 
 -16  10  13     4042.38     3645.98    121.99 o 
 -15  10  13      108.55       95.48    107.15 o 
 -14  10  13      184.99      189.31    103.99 o 
 -13  10  13     3796.92     3729.78    114.02 o 
 -12  10  13     5093.46     5031.29    109.76 o 
 -11  10  13      279.51      250.16     99.05 o 
 -10  10  13     2798.28     2735.31    100.15 o 
  -9  10  13     1055.38     1110.97    107.98 o 
  -8  10  13      342.13      277.64     94.65 o 
  -7  10  13      921.79     1005.87     97.26 o 
  -6  10  13     8110.50     8558.31    131.33 o 
  -5  10  13     2796.75     2923.93    108.25 o 
  -4  10  13      535.31      600.61     99.74 o 
  -3  10  13     1372.50     1489.30     98.77 o 
  -2  10  13     3775.01     3850.81    110.04 o 
  -1  10  13      255.75      239.04     91.77 o 
   0  10  13     5080.71     5275.41     99.05 o 
   1  10  13      169.32      284.65     94.24 o 
   2  10  13      115.62      100.15     77.76 o 
   3  10  13      748.00      796.65     97.13 o 
   4  10  13     2823.55     2837.25     94.93 o 
   5  10  13       56.73      132.43     88.20 o 
   6  10  13     2327.74     2408.63     90.12 o 
   7  10  13      918.07     1042.55     95.48 o 
   8  10  13      834.55      848.17     97.26 o 
   9  10  13      927.31      949.96    100.15 o 
  10  10  13     3702.56     3994.37    103.44 o 
  11  10  13      570.42      582.89    104.96 o 
  12  10  13      313.70      240.00    118.69 o 
 -16  11  13      485.56      483.84    120.20 o 
 -15  11  13      814.15      783.87    118.69 o 
 -14  11  13     4645.77     4262.53    132.02 o 
 -13  11  13      273.38      279.84    108.94 o 
 -12  11  13     2194.77     2149.95    114.02 o 
 -11  11  13     2259.98     2348.60    113.47 o 
 -10  11  13     2517.10     2522.93    105.23 o 
  -9  11  13      279.96      327.51     99.05 o 
  -8  11  13     5838.98     5846.63    119.11 o 
  -7  11  13     1667.25     1803.48    112.51 o 
  -6  11  13      155.43      211.56    101.66 o 
  -5  11  13       49.07      102.35     93.83 o 
  -4  11  13     5057.19     5624.21    123.64 o 
  -3  11  13        1.40       -7.14     98.77 o 
  -2  11  13     4017.61     4185.19    107.84 o 
  -1  11  13     1042.62     1075.11     81.33 o 
   0  11  13      485.95      517.36     98.09 o 
   1  11  13      135.44      139.30     96.44 o 
   2  11  13     4393.58     4300.17    101.80 o 
   3  11  13      145.54      177.90     90.67 o 
   4  11  13     1615.08     1697.84     94.79 o 
   5  11  13      698.03      761.48    106.60 o 
   6  11  13     2393.45     2416.46    102.62 o 
   7  11  13      779.12      848.85     97.40 o 
   8  11  13     3630.92     3700.66    103.72 o 
   9  11  13     1612.10     1612.94    106.88 o 
  10  11  13       65.60       85.31     96.03 o 
  11  11  13      916.00      979.22    123.36 o 
 -14  12  13      262.55      290.00    121.44 o 
 -13  12  13      881.04      783.32    121.44 o 
 -12  12  13     4395.28     4209.92    128.72 o 
 -11  12  13      785.44      885.39    108.39 o 
 -10  12  13     2797.63     2544.36    113.34 o 
  -9  12  13      828.27      833.74    123.09 o 
  -8  12  13      860.77      898.72    118.28 o 
  -7  12  13      440.63      521.90    114.44 o 
  -6  12  13     5235.23     5548.66    133.39 o 
  -5  12  13      185.56      207.44    118.69 o 
  -4  12  13      469.33      536.59    123.64 o 
  -3  12  13      997.21     1100.80    121.72 o 
  -2  12  13     2847.08     2978.20    110.86 o 
  -1  12  13       32.15      106.06    101.52 o 
   0  12  13     2633.62     2639.01    111.69 o 
   1  12  13      106.82      137.51    103.72 o 
   2  12  13        1.74       27.34    105.92 o 
   3  12  13     1054.36     1073.19     98.64 o 
   4  12  13     4934.31     5048.60    120.75 o 
   5  12  13        8.72      -29.40     97.40 o 
   6  12  13     2430.00     2481.85    107.84 o 
   7  12  13      197.15      172.27    116.50 o 
   8  12  13      395.87      449.50    118.56 o 
 -11  13  13      317.37      415.98    123.09 o 
 -10  13  13     1493.45     1386.13    125.97 o 
  -9  13  13       17.31       42.59    127.35 o 
  -8  13  13     6237.39     5934.68    149.33 o 
  -7  13  13      310.78      395.10    126.11 o 
  -6  13  13      111.93      168.42    125.43 o 
  -5  13  13      361.07      448.95    132.43 o 
  -4  13  13     2726.64     2789.16    141.77 o 
  -3  13  13       13.45      128.04    126.66 o 
  -2  13  13     2200.52     2195.97    117.87 o 
  -1  13  13       85.66      149.19    113.47 o 
   0  13  13      521.52      433.56     91.91 o 
   1  13  13       38.90       52.89    112.51 o 
   2  13  13     2744.76     2743.14    123.23 o 
   3  13  13       28.66       12.09    115.67 o 
   4  13  13      737.51      761.34    117.87 o 
   5  13  13      544.86      542.09    121.03 o 
  -5  14  13       54.60       66.08    144.38 o 
  -4  14  13      472.23      543.33    127.21 o 
  -3  14  13       58.53       59.62    110.04 o 
  -2  14  13     1710.22     1550.99    125.15 o 
  -1  14  13       34.27       96.30    120.48 o 
   0  14  13     2141.10     2252.98    127.49 o 
 -24   0  14      525.43      462.14    114.98 o 
 -22   0  14     5386.20     5433.40    115.95 o 
 -20   0  14       99.60       81.60     96.71 o 
 -18   0  14     8834.16     8839.25     98.91 o 
 -16   0  14    28389.24    28777.18    150.29 o 
 -14   0  14      156.73      305.80     85.04 o 
 -12   0  14     9237.32     8987.47     96.44 o 
 -10   0  14     7293.65     7637.47     93.69 o 
  -8   0  14      216.01      246.32     77.89 o 
  -6   0  14    12269.58    12489.76    122.40 o 
  -4   0  14     2096.73     1849.78     86.68 o 
  -2   0  14    11731.38    12922.91    130.78 o 
   0   0  14    49729.23    51320.87    226.95 o 
   2   0  14        6.75       37.23     76.66 o 
   4   0  14    21799.89    22290.24    157.98 o 
   6   0  14    16165.44    15877.07    138.75 o 
   8   0  14     2249.32     2149.54     91.91 o 
  10   0  14    12894.50    13574.49    131.74 o 
  12   0  14      938.21      828.93     93.42 o 
  14   0  14     1839.15     1905.01    103.31 o 
  16   0  14     4915.55     5563.90    137.38 o 
  18   0  14       46.99       82.43    117.73 o 
 -25   1  14        5.37        7.83    106.19 o 
 -24   1  14     3014.43     2985.89    109.63 o 
 -23   1  14        7.68       -8.65    109.21 o 
 -22   1  14      434.41      430.54     94.79 o 
 -21   1  14      342.75      364.74     93.28 o 
 -20   1  14    10004.20    10100.92    121.85 o 
 -19   1  14        2.86      -34.21     84.76 o 
 -18   1  14     6026.91     5996.09    106.74 o 
 -17   1  14      402.84      389.60     84.07 o 
 -16   1  14     1285.37     1391.08     75.69 o 
 -15   1  14      685.78      701.86     79.68 o 
 -14   1  14    24196.91    24429.47    132.71 o 
 -13   1  14      137.94      157.30     68.14 o 
 -12   1  14     4810.91     4908.07     83.11 o 
 -11   1  14      469.46      590.45     74.87 o 
 -10   1  14    15935.51    16022.00    126.39 o 
  -9   1  14       81.91      120.89     78.44 o 
  -8   1  14     3999.50     4156.06     92.59 o 
  -7   1  14     2543.83     3068.18     80.92 o 
  -6   1  14      643.01      634.13     78.72 o 
  -5   1  14     2071.15     2415.09     87.92 o 
  -4   1  14    32270.06    36239.36    179.28 o 
  -3   1  14      160.91      167.87     79.27 o 
  -2   1  14    18162.13    19659.60    144.38 o 
  -1   1  14      375.27      246.59     85.45 o 
   0   1  14     3497.24     3661.51     94.65 o 
   1   1  14     1849.36     1904.46     97.26 o 
   2   1  14    35990.85    35579.26    195.76 o 
   3   1  14        3.78       23.22     85.31 o 
   4   1  14     7598.69     7279.47    115.26 o 
   5   1  14     3660.80     3499.54    100.42 o 
   6   1  14    13960.82    13149.72    135.45 o 
   7   1  14      360.46      330.12     84.07 o 
   8   1  14     2814.45     2700.83     96.99 o 
   9   1  14      627.43      626.30     92.32 o 
  10   1  14      408.04      454.31     90.53 o 
  11   1  14       22.92       25.69     89.71 o 
  12   1  14     5198.24     5281.73    114.44 o 
  13   1  14      347.51      311.85    102.21 o 
  14   1  14     4235.07     4447.99    115.67 o 
  15   1  14       43.64       65.12    103.17 o 
  16   1  14      389.30      444.41    110.59 o 
  17   1  14        5.01       42.04    119.79 o 
  18   1  14     2206.06     2316.04    129.82 o 
 -24   2  14       77.84      196.31    115.12 o 
 -23   2  14      122.60      191.09    110.18 o 
 -22   2  14     5123.39     4968.10     99.60 o 
 -21   2  14        0.91       29.81     81.46 o 
 -20   2  14     1429.55     1534.78     85.04 o 
 -19   2  14       20.87       24.45     96.30 o 
 -18   2  14     2523.97     2537.35     98.36 o 
 -17   2  14     1875.88     1935.50     79.27 o 
 -16   2  14    19761.28    19586.66    136.55 o 
 -15   2  14     2388.19     2569.77     79.27 o 
 -14   2  14      788.51      787.03     78.44 o 
 -13   2  14      195.12      227.36     72.95 o 
 -12   2  14    10145.67    10207.93    107.15 o 
 -11   2  14      114.70      109.76     69.10 o 
 -10   2  14    11291.91    12013.20    111.55 o 
  -9   2  14      129.92      181.89     77.34 o 
  -8   2  14     1231.09     1443.69     72.81 o 
  -7   2  14     1129.37     1194.90     82.01 o 
  -6   2  14    11060.01    11387.45    119.24 o 
  -5   2  14       38.51       24.45     76.24 o 
  -4   2  14     1254.21     1110.01     81.19 o 
  -3   2  14       15.43      -68.83     72.54 o 
  -2   2  14     7259.85     7691.46    111.55 o 
  -1   2  14      163.66      270.36     81.74 o 
   0   2  14    37753.63    38065.23    194.53 o 
   1   2  14     1907.68     1791.40     96.30 o 
   2   2  14      887.38      817.94     90.26 o 
   3   2  14      523.33      453.07     92.45 o 
   4   2  14    25386.61    24187.41    169.11 o 
   5   2  14        9.02       24.73     87.78 o 
   6   2  14     6406.41     5875.61    115.53 o 
   7   2  14     1275.58     1168.39     94.52 o 
   8   2  14     6152.83     5669.14    112.51 o 
   9   2  14      127.55      144.38     91.22 o 
  10   2  14    13205.18    13137.77    137.79 o 
  11   2  14      135.98      167.19     93.69 o 
  12   2  14      860.84      783.60    100.83 o 
  13   2  14        2.89       22.39     92.45 o 
  14   2  14     1167.24     1131.16    109.08 o 
  15   2  14      295.07      332.86    110.18 o 
  16   2  14     5501.75     5937.84    124.46 o 
  17   2  14      382.82      388.36    118.42 o 
  18   2  14        0.77       32.70    121.72 o 
 -24   3  14     2949.08     3001.96    113.20 o 
 -23   3  14        8.12      -43.82    100.29 o 
 -22   3  14      613.72      548.13     96.03 o 
 -21   3  14     2843.92     2835.74     99.19 o 
 -20   3  14     3733.93     3753.14    108.12 o 
 -19   3  14      301.11      271.59     95.20 o 
 -18   3  14     3844.99     3889.69     96.03 o 
 -17   3  14     2165.99     2372.23     92.18 o 
 -16   3  14      153.61      164.58     82.70 o 
 -15   3  14      618.43      620.81     81.74 o 
 -14   3  14    15065.52    15872.81    122.13 o 
 -13   3  14     1522.68     1652.92     83.66 o 
 -12   3  14     1619.79     1656.22     83.94 o 
 -11   3  14     1790.95     1904.46     79.40 o 
 -10   3  14    13735.91    14373.89    121.72 o 
  -9   3  14     1489.91     1491.09     74.87 o 
  -8   3  14     4274.11     4482.47     86.82 o 
  -7   3  14       76.40      142.87     76.93 o 
  -6   3  14      236.47      220.08     83.66 o 
  -5   3  14     2222.67     2453.96     79.40 o 
  -4   3  14    19624.93    20833.08    148.78 o 
  -3   3  14       59.85       63.88     71.99 o 
  -2   3  14    20622.40    22528.45    159.08 o 
  -1   3  14      484.31      503.76     81.05 o 
   0   3  14     3249.36     3285.10     93.00 o 
   1   3  14      105.83       73.36     82.84 o 
   2   3  14    19494.69    18819.96    148.50 o 
   3   3  14      317.21      250.58     94.79 o 
   4   3  14      214.56      263.49     94.79 o 
   5   3  14     8322.35     8174.89    128.31 o 
   6   3  14     9978.20     9623.12    126.25 o 
   7   3  14     3625.81     3442.39    103.86 o 
   8   3  14     3129.33     3123.54    107.57 o 
   9   3  14      103.26       45.47     89.84 o 
  10   3  14      370.60      385.07     98.50 o 
  11   3  14      748.38      708.45    102.35 o 
  12   3  14     5673.45     5792.64    121.03 o 
  13   3  14        1.15       32.42    104.27 o 
  14   3  14     3541.17     3835.84    122.95 o 
  15   3  14      137.03      185.32    103.17 o 
  16   3  14      465.74      433.84    118.28 o 
  17   3  14       10.72       38.47    113.61 o 
  18   3  14     2633.65     2636.81    137.51 o 
 -24   4  14      366.80      346.19    118.56 o 
 -23   4  14      646.90      656.39    115.40 o 
 -22   4  14     6102.05     6151.05    123.36 o 
 -21   4  14      465.39      530.14     94.10 o 
 -20   4  14      566.81      624.79     90.39 o 
 -19   4  14     1252.86     1353.44    101.25 o 
 -18   4  14     3507.34     3597.35     99.05 o 
 -17   4  14      852.80      955.32     85.72 o 
 -16   4  14    15420.02    15910.45    123.36 o 
 -15   4  14     3043.66     3225.75     92.04 o 
 -14   4  14       28.04       36.82     68.83 o 
 -13   4  14      489.54      487.00     87.10 o 
 -12   4  14    15721.55    16271.06    125.43 o 
 -11   4  14        7.82       25.69     86.82 o 
 -10   4  14     6074.88     6230.04    101.11 o 
  -9   4  14      792.81      767.94     74.18 o 
  -8   4  14     2275.85     2247.90     87.10 o 
  -7   4  14      275.13      294.95     79.54 o 
  -6   4  14    20796.84    21503.75    138.06 o 
  -5   4  14       28.04       59.21     79.54 o 
  -4   4  14     2871.01     2958.69     89.84 o 
  -3   4  14     4220.04     4575.20    106.33 o 
  -2   4  14     4483.84     4776.46     96.85 o 
  -1   4  14     4018.17     4047.81    106.06 o 
   0   4  14    19032.26    18619.52    162.38 o 
   1   4  14     1752.20     1654.02    101.38 o 
   2   4  14       36.71       51.24    104.82 o 
   3   4  14      785.05      807.23     99.74 o 
   4   4  14     9760.70     9650.18    131.19 o 
   5   4  14       66.52      122.40     96.58 o 
   6   4  14    12761.51    12059.36    142.87 o 
   7   4  14      609.71      523.96     97.68 o 
   8   4  14     3269.36     3197.31    113.47 o 
   9   4  14     1710.19     1714.33    108.39 o 
  10   4  14     7255.28     7338.54    124.88 o 
  11   4  14     1587.35     1609.37    110.86 o 
  12   4  14     2764.57     2905.25    117.73 o 
  13   4  14       69.51      112.65    109.63 o 
  14   4  14     1855.36     1977.68    113.34 o 
  15   4  14      233.57      288.22    114.57 o 
  16   4  14     3332.85     3418.90    125.97 o 
  17   4  14      260.20      254.42    125.70 o 
 -23   5  14      212.04      179.55    105.37 o 
 -22   5  14       12.77       25.28     99.05 o 
 -21   5  14     3561.72     3387.99    106.74 o 
 -20   5  14     4529.48     4561.88    114.85 o 
 -19   5  14      111.35      117.46     87.78 o 
 -18   5  14     6011.34     6018.48    103.86 o 
 -17   5  14     4838.75     4840.61     95.89 o 
 -16   5  14       78.86      165.40     84.90 o 
 -15   5  14     1938.68     2072.88     86.82 o 
 -14   5  14    12135.43    12678.66    115.12 o 
 -13   5  14      792.74      813.96     83.39 o 
 -12   5  14     1491.30     1579.29     83.66 o 
 -11   5  14     3355.53     3432.78    100.01 o 
 -10   5  14     8368.26     8419.83    108.39 o 
  -9   5  14      412.40      404.71     75.01 o 
  -8   5  14    25857.49    26121.40    148.37 o 
  -7   5  14      558.83      573.41     78.30 o 
  -6   5  14      441.35      467.49     83.66 o 
  -5   5  14     3259.40     3535.81     89.84 o 
  -4   5  14    18665.17    19217.53    138.34 o 
  -3   5  14      434.32      511.59     88.88 o 
  -2   5  14     7204.94     7323.15    122.40 o 
  -1   5  14    11247.08    11119.43    137.10 o 
   0   5  14      318.99      343.31     75.42 o 
   1   5  14     4204.61     4187.66     93.97 o 
   2   5  14     7215.95     6870.08     96.58 o 
   3   5  14      124.52      188.07     73.91 o 
   4   5  14     2327.19     2283.07     91.77 o 
   5   5  14     7295.18     7056.92     99.46 o 
   6   5  14     1763.40     1523.65     77.48 o 
   7   5  14     1229.33     1386.68     90.12 o 
   8   5  14     5575.72     4987.75     88.06 o 
   9   5  14      360.17      279.70     98.77 o 
  10   5  14        1.02       -8.11    102.90 o 
  11   5  14      461.73      429.99    107.84 o 
  12   5  14     3957.43     3732.53    114.30 o 
  13   5  14      344.46      387.82    111.55 o 
  14   5  14     4642.34     4846.52    119.93 o 
  15   5  14      597.41      666.28    129.13 o 
  16   5  14     1089.66     1270.60    116.77 o 
  17   5  14      132.98      160.73    135.04 o 
 -23   6  14      543.23      478.76    114.85 o 
 -22   6  14     3432.39     3314.49    108.25 o 
 -21   6  14      105.21       87.92    104.13 o 
 -20   6  14      446.08      431.09     92.87 o 
 -19   6  14     2106.68     2258.06    100.70 o 
 -18   6  14     1059.15     1189.41     86.41 o 
 -17   6  14      423.37      455.82     86.68 o 
 -16   6  14     3386.11     3443.77     98.36 o 
 -15   6  14     2742.15     2819.25     90.39 o 
 -14   6  14      146.93      189.99     84.21 o 
 -13   6  14     1282.90     1368.14     86.96 o 
 -12   6  14     8593.82     8617.11    106.88 o 
 -11   6  14       23.72       47.81     75.97 o 
 -10   6  14     2144.44     2293.23     94.79 o 
  -9   6  14     1287.41     1406.74     90.39 o 
  -8   6  14      206.47      234.09     84.90 o 
  -7   6  14      882.63     1015.49     90.12 o 
  -6   6  14     5801.71     5814.34    100.15 o 
  -5   6  14     1171.99     1406.47     91.08 o 
  -4   6  14     3394.95     3458.33     91.22 o 
  -3   6  14     7329.07     7612.47    112.65 o 
  -2   6  14     4891.74     5122.24    112.65 o 
  -1   6  14     2933.44     3005.12     89.43 o 
   0   6  14     6217.75     5991.83     89.02 o 
   1   6  14     9107.53     9163.04     97.13 o 
   2   6  14       93.21       62.51     77.89 o 
   3   6  14     8417.72     8668.62    100.83 o 
   4   6  14     4911.82     4733.05    100.56 o 
   5   6  14        2.38       31.73     76.93 o 
   6   6  14     4085.52     3750.53     91.36 o 
   7   6  14     1818.76     1897.86     87.10 o 
   8   6  14     3527.37     3546.25     90.67 o 
   9   6  14      151.27      131.88     93.83 o 
  10   6  14     5296.20     4963.84    108.67 o 
  12   6  14     1595.13     1610.06     93.28 o 
  13   6  14      790.74      752.96    152.49 o 
  14   6  14     2441.06     2341.59    123.78 o 
  15   6  14      329.27      368.99    115.67 o 
  16   6  14     1273.15     1314.01    126.39 o 
 -22   7  14        0.94        4.40    120.20 o 
 -21   7  14     1869.50     1687.40    114.57 o 
 -20   7  14      776.92      749.53    112.10 o 
 -19   7  14      142.67      147.54    106.19 o 
 -18   7  14     1574.36     1555.66    101.93 o 
 -17   7  14     3704.23     3926.37    110.73 o 
 -16   7  14       32.37       62.64     90.39 o 
 -15   7  14     2175.68     2274.00     96.16 o 
 -14   7  14     4402.35     4518.05    100.97 o 
 -13   7  14     1320.90     1395.89     94.65 o 
 -12   7  14      753.68      807.64     90.12 o 
 -11   7  14     4566.60     4616.55    106.47 o 
 -10   7  14      843.66      924.41     84.49 o 
  -9   7  14      131.44      138.48     82.84 o 
  -8   7  14    17298.01    16735.26    139.03 o 
  -7   7  14      431.93      420.37     87.23 o 
  -6   7  14     4859.69     4777.42     98.64 o 
  -5   7  14     4994.35     4922.77     99.19 o 
  -4   7  14     6641.52     6932.59    108.67 o 
  -3   7  14       12.01       18.68     93.14 o 
  -2   7  14     8764.97     9386.14    129.27 o 
  -1   7  14     9844.66     9734.81    112.10 o 
   0   7  14     1194.67     1178.28     80.23 o 
   1   7  14     3028.45     2912.94     84.62 o 
   2   7  14     6514.78     6339.12    102.35 o 
   3   7  14      919.48      976.89     88.61 o 
   4   7  14       87.65      143.83     75.28 o 
   5   7  14     4602.72     4596.77    103.03 o 
   6   7  14     1151.74     1219.22     82.43 o 
   7   7  14      657.23      640.59     84.07 o 
   8   7  14     4306.62     4383.15     96.71 o 
   9   7  14     1649.18     1777.38     91.49 o 
  10   7  14      582.63      605.56     99.87 o 
  11   7  14      932.08      938.01     92.18 o 
  12   7  14     2869.47     2951.68    110.73 o 
  13   7  14      592.45      523.27    107.98 o 
  14   7  14     2873.06     3071.20    118.97 o 
  15   7  14     1407.90     1464.99    120.48 o 
 -21   8  14      242.38      229.69    113.89 o 
 -20   8  14      235.19      199.06    114.44 o 
 -19   8  14     3819.41     3552.57    113.34 o 
 -18   8  14     2499.75     2442.29    113.20 o 
 -17   8  14      430.33      442.49     88.61 o 
 -16   8  14     2425.24     2618.54    102.76 o 
 -15   8  14     4692.46     4896.66    106.88 o 
 -14   8  14      817.21      818.35     97.81 o 
 -13   8  14     2372.81     2344.06    101.80 o 
 -12   8  14     4708.79     4810.53    107.15 o 
 -11   8  14        3.51       38.88     84.90 o 
 -10   8  14     4492.16     4553.08    102.35 o 
  -9   8  14     5344.52     5407.98    115.26 o 
  -8   8  14      441.75      440.29     94.52 o 
  -7   8  14     1634.99     1690.97     99.32 o 
  -6   8  14     5037.88     5237.77    102.21 o 
  -5   8  14     2175.46     2165.34     98.91 o 
  -4   8  14     1045.23     1132.40     88.61 o 
  -3   8  14     8256.77     8679.48    125.01 o 
  -2   8  14     3129.28     3286.33     95.75 o 
  -1   8  14     1566.76     1611.29     89.84 o 
   0   8  14     5111.85     4765.61     93.42 o 
   1   8  14     1285.24     1497.96     76.52 o 
   2   8  14        3.52       31.73     79.54 o 
   3   8  14     2490.95     2372.50     88.33 o 
   4   8  14     2825.87     2787.38     81.33 o 
   5   8  14      117.51      163.75     82.56 o 
   6   8  14     2580.19     2657.28     85.17 o 
   7   8  14     3314.39     3449.54     95.48 o 
   8   8  14      723.80      727.27     85.04 o 
   9   8  14      161.87      165.81     85.72 o 
  10   8  14     2145.25     2383.22    101.25 o 
  11   8  14     2460.35     2510.01    102.90 o 
  12   8  14      560.47      611.60     93.42 o 
  13   8  14     1686.92     1690.70    108.12 o 
  14   8  14     1445.29     1512.52    105.78 o 
 -19   9  14      107.76      151.80    108.53 o 
 -18   9  14     1009.28      997.91    109.08 o 
 -17   9  14     4236.96     4171.18    108.80 o 
 -16   9  14        4.05       18.82    100.70 o 
 -15   9  14     1522.56     1576.95    106.47 o 
 -14   9  14     2199.96     2147.89    107.84 o 
 -13   9  14     1465.37     1466.09    106.88 o 
 -12   9  14     1485.98     1519.39    101.11 o 
 -11   9  14     6888.72     6960.62    119.11 o 
 -10   9  14      318.46      424.22     88.88 o 
  -9   9  14      245.74      244.12     93.00 o 
  -8   9  14     7933.67     7857.69    120.75 o 
  -7   9  14     6456.52     6882.45    120.07 o 
  -6   9  14      347.34      329.70     92.18 o 
  -5   9  14     3712.13     4007.42    101.93 o 
  -4   9  14     2140.68     2154.62     98.22 o 
  -3   9  14     1322.19     1390.94    106.19 o 
  -2   9  14     5311.34     5478.18    105.78 o 
  -1   9  14     7135.26     7313.54    102.35 o 
   0   9  14      571.25      509.81     74.05 o 
   1   9  14     1451.15     1566.51     95.34 o 
   2   9  14     3841.81     4058.12    104.41 o 
   3   9  14      521.71      594.57     85.86 o 
   4   9  14      253.08      272.97     78.44 o 
   5   9  14     3766.75     3705.19    104.54 o 
   6   9  14       72.10       44.10     87.92 o 
   7   9  14      771.73      784.56    102.21 o 
   8   9  14     2684.57     2706.60     99.19 o 
   9   9  14     3028.27     3168.32    102.62 o 
  10   9  14       22.31      -33.38     97.40 o 
  11   9  14     1902.48     2014.36     96.03 o 
  12   9  14     1222.04     1311.81    105.92 o 
  13   9  14      166.87      142.19    107.02 o 
 -18  10  14      803.10      745.68    122.81 o 
 -17  10  14      194.94      222.28    110.59 o 
 -16  10  14      637.59      598.41    114.98 o 
 -15  10  14     2668.67     2608.51    106.19 o 
 -14  10  14      315.47      302.50     97.95 o 
 -13  10  14     4257.57     4109.77    110.86 o 
 -12  10  14     1603.90     1606.07    101.93 o 
 -11  10  14      246.30      292.20    100.15 o 
 -10  10  14     1400.28     1478.18    106.88 o 
  -9  10  14     4244.02     4298.52    121.85 o 
  -8  10  14      159.36      152.21    104.13 o 
  -7  10  14     2123.83     2198.03    111.00 o 
  -6  10  14     2568.94     2676.38    115.40 o 
  -5  10  14     2542.18     2704.81    114.71 o 
  -4  10  14        5.42      -23.22     85.04 o 
  -3  10  14     7504.74     7754.38    130.92 o 
  -2  10  14     1131.49     1225.54     86.41 o 
  -1  10  14      156.10      149.47     84.21 o 
   0  10  14      651.05      640.86     85.31 o 
   1  10  14     3949.36     4123.78    105.92 o 
   2  10  14       32.85      112.92     84.35 o 
   3  10  14     4397.89     4522.31    107.84 o 
   4  10  14      822.47      954.63     83.53 o 
   5  10  14        9.27      -10.17     99.60 o 
   6  10  14     2381.34     2576.64    109.49 o 
   7  10  14     3219.13     3267.10    103.58 o 
   8  10  14       91.24      184.50    108.67 o 
   9  10  14      396.37      451.97    101.38 o 
  10  10  14     1493.32     1514.03    115.95 o 
  11  10  14     1029.23      960.13    108.39 o 
  12  10  14     1120.06     1195.45    111.41 o 
 -16  11  14       12.14       41.63    119.52 o 
 -15  11  14     2454.31     2336.64    117.18 o 
 -14  11  14     1049.16     1035.41    117.18 o 
 -13  11  14      827.55      779.48    109.63 o 
 -12  11  14      155.15      104.13    111.14 o 
 -11  11  14     5389.18     5461.28    120.48 o 
 -10  11  14      200.56      169.94    104.41 o 
  -9  11  14     1647.47     1703.47    116.36 o 
  -8  11  14     2460.79     2495.86    121.44 o 
  -7  11  14     3080.46     3077.66    120.34 o 
  -6  11  14      457.67      473.95     95.20 o 
  -5  11  14     2994.20     3094.14    116.50 o 
  -4  11  14     1221.92     1328.98    104.54 o 
  -3  11  14      199.06      196.59    113.20 o 
  -2  11  14      324.25      347.56     89.30 o 
  -1  11  14     4834.29     5055.20    110.04 o 
   0  11  14      441.08      445.38     88.75 o 
   1  11  14      783.84      868.50    101.93 o 
   2  11  14      633.28      583.30    101.80 o 
   3  11  14     1232.27     1335.30     88.47 o 
   4  11  14       59.96      -38.05     93.00 o 
   5  11  14     3204.96     3421.24    102.76 o 
   6  11  14       87.05      138.20     95.75 o 
   7  11  14      504.43      571.76    101.52 o 
   8  11  14     1064.77      991.86    115.12 o 
   9  11  14     3563.85     3652.30    115.40 o 
  10  11  14       40.08      100.29    107.98 o 
 -14  12  14       96.09       76.52    121.72 o 
 -13  12  14     3457.57     3113.92    129.13 o 
 -12  12  14      577.58      510.49    118.14 o 
 -11  12  14      108.58       56.74    107.15 o 
 -10  12  14      308.06      251.95    122.68 o 
  -9  12  14     6327.78     6036.07    140.81 o 
  -8  12  14       26.71       37.23    115.81 o 
  -7  12  14     2459.12     2557.82    127.49 o 
  -6  12  14      779.02      844.32    124.19 o 
  -5  12  14     2929.52     3166.54    136.00 o 
  -4  12  14      125.61      117.87    116.77 o 
  -3  12  14     6972.65     7406.13    123.50 o 
  -2  12  14      221.19      251.95     93.55 o 
  -1  12  14       12.77       31.18    105.51 o 
   0  12  14       67.32       38.60    105.23 o 
   1  12  14     1791.02     1735.07    111.55 o 
   2  12  14        0.99      -24.04    107.29 o 
   3  12  14     2275.78     2181.96    114.30 o 
   4  12  14      439.49      498.68     98.91 o 
   5  12  14      290.32      327.51    112.65 o 
   6  12  14       57.67       43.14    115.53 o 
   7  12  14     3256.82     3281.80    127.49 o 
 -11  13  14     2636.82     2306.01    143.01 o 
 -10  13  14      328.42      264.45    133.53 o 
  -9  13  14      604.60      556.79    132.29 o 
  -8  13  14      545.81      638.80    133.81 o 
  -7  13  14     4582.41     4570.53    145.48 o 
  -6  13  14        3.20       27.89    129.68 o 
  -5  13  14     2717.78     2699.73    135.59 o 
  -4  13  14      477.83      567.37    131.74 o 
  -3  13  14       79.12       62.51     87.65 o 
  -2  13  14      744.65      754.61    104.41 o 
  -1  13  14     4389.85     4706.12    126.11 o 
   0  13  14        1.93      111.41    114.57 o 
   1  13  14     1238.49     1298.07    107.15 o 
   2  13  14      300.58      307.72    118.01 o 
   3  13  14     1250.99     1262.36    106.88 o 
   4  13  14       39.73       83.94    107.84 o 
 -25   0  15     2306.62     2184.29    125.15 o 
 -23   0  15     3380.49     3472.34    119.11 o 
 -21   0  15     3478.51     3448.71    108.80 o 
 -19   0  15     5511.47     5757.47     94.38 o 
 -17   0  15      382.15      437.82     91.77 o 
 -15   0  15    19326.44    19165.18    123.36 o 
 -13   0  15    17681.76    17522.43    118.28 o 
 -11   0  15     1795.98     1619.81     89.02 o 
  -9   0  15    22293.90    22971.76    140.54 o 
  -7   0  15     6676.04     6849.34    113.47 o 
  -5   0  15    12988.40    14485.99    120.20 o 
  -3   0  15    26329.50    28265.17    168.70 o 
  -1   0  15    12637.53    12806.69    130.10 o 
   1   0  15    16615.25    17704.46    144.52 o 
   3   0  15    29952.47    30096.68    177.08 o 
   5   0  15      294.66      353.33     96.85 o 
   7   0  15    14509.83    14724.47    143.83 o 
   9   0  15     4949.91     5265.80    117.18 o 
  11   0  15     4896.13     5333.93    109.49 o 
  13   0  15     3465.29     3653.81    109.76 o 
  15   0  15      385.74      484.25    121.58 o 
  17   0  15     1107.77     1142.70    117.32 o 
 -24   1  15       13.68       74.18    103.17 o 
 -23   1  15     1362.28     1352.75    101.93 o 
 -22   1  15       11.36       53.16    104.96 o 
 -21   1  15     4248.64     4197.28    112.24 o 
 -20   1  15       17.04       36.27     80.23 o 
 -19   1  15      496.84      410.62     86.27 o 
 -18   1  15      543.45      524.09     95.20 o 
 -17   1  15    14088.68    14333.64    118.56 o 
 -16   1  15        6.20       28.16     88.33 o 
 -15   1  15     5785.86     5507.99     93.42 o 
 -14   1  15      837.61      846.10     80.09 o 
 -13   1  15     3583.59     3672.09     95.34 o 
 -12   1  15      840.93      904.08     76.93 o 
 -11   1  15    46121.68    47551.11    182.85 o 
 -10   1  15        1.65        9.75     75.42 o 
  -9   1  15        5.19       68.55     80.37 o 
  -8   1  15      777.34      991.17     82.84 o 
  -7   1  15     4179.30     4362.27     89.43 o 
  -6   1  15      935.51     1187.49     85.17 o 
  -5   1  15     2166.02     2112.17     85.31 o 
  -4   1  15      582.40      569.56     67.59 o 
  -3   1  15      769.03      882.37     79.68 o 
  -2   1  15     3110.63     3351.31     94.79 o 
  -1   1  15    31151.59    33745.41    185.18 o 
   0   1  15      112.79      207.30     82.01 o 
   1   1  15     3384.98     3437.72     96.16 o 
   2   1  15       60.44      302.92     84.90 o 
   3   1  15     2588.66     2499.30     91.22 o 
   4   1  15        8.48        8.93     83.53 o 
   5   1  15    33423.80    31721.16    183.54 o 
   6   1  15     1002.13      970.57    100.01 o 
   7   1  15       10.89       90.81     88.06 o 
   8   1  15       60.17       58.52     90.94 o 
   9   1  15     8531.33     8413.10    122.27 o 
  10   1  15       49.57       62.09     94.24 o 
  11   1  15     5987.32     5973.97    113.47 o 
  12   1  15        3.27        3.02     96.44 o 
  13   1  15     1545.69     1539.72    105.64 o 
  14   1  15       12.56       56.60    104.13 o 
  15   1  15     4205.67     4524.92    121.03 o 
  16   1  15       42.11       51.52    116.22 o 
  17   1  15      414.81      369.82    133.26 o 
  18   1  15        6.92       19.92    134.49 o 
 -24   2  15       11.84       35.44     94.10 o 
 -23   2  15     2664.90     2770.76     98.09 o 
 -22   2  15       65.53        9.20    107.29 o 
 -21   2  15     1653.56     1631.63    104.82 o 
 -20   2  15       31.37       29.26     98.22 o 
 -19   2  15     4278.39     4305.81     89.16 o 
 -18   2  15       13.22      -46.43     84.21 o 
 -17   2  15     3419.92     3398.29     99.05 o 
 -16   2  15     1103.59     1201.09     88.61 o 
 -15   2  15    11300.61    11589.26    115.12 o 
 -14   2  15      199.06      245.08     78.85 o 
 -13   2  15    15398.33    16084.92    125.97 o 
 -12   2  15     2752.91     2889.17     82.29 o 
 -11   2  15     3658.60     3800.40     83.80 o 
 -10   2  15       75.42      102.07     71.99 o 
  -9   2  15    15270.05    15994.94    126.66 o 
  -8   2  15      638.19      557.61     78.03 o 
  -7   2  15     4174.74     4458.71     88.20 o 
  -6   2  15      352.35      381.08     78.03 o 
  -5   2  15     7674.61     8002.89    107.43 o 
  -4   2  15      560.08      674.66     74.73 o 
  -3   2  15     8860.66     9744.42    117.46 o 
  -2   2  15      684.53      675.48     84.62 o 
  -1   2  15     5187.39     5032.26    102.07 o 
   0   2  15        6.54      322.01     78.58 o 
   1   2  15    15281.64    15307.23    142.73 o 
   2   2  15     1479.29     1614.87     94.52 o 
   3   2  15    16675.35    15816.07    152.21 o 
   4   2  15     6032.64     5945.54    115.81 o 
   5   2  15     1393.57     1402.48     96.71 o 
   6   2  15      149.01      200.85     91.77 o 
   7   2  15     6427.02     6201.33    111.28 o 
   8   2  15        1.87       21.29     86.41 o 
   9   2  15       35.67       46.02     93.42 o 
  10   2  15     2119.56     2219.60    105.51 o 
  11   2  15     6554.96     6554.53    118.14 o 
  12   2  15      147.79      117.46     97.81 o 
  13   2  15     7281.60     7211.74    128.72 o
[truncated: 256,852 more chars]
